# Supplementary material for: Transcriptome Analysis Reveals the Genes Related to Pollen Abortion in a Cytoplasmic Male-Sterile Soybean (Glycine max (L.) Merr.)
Source: Int J Mol Sci. 2022 Oct 13;23(20):12227. doi: 10.3390/ijms232012227 (PMC9603564; doi:10.3390/ijms232012227)
Supplement: Supplementary file 1 [file ijms-23-12227-s001.zip]

Archive with 3 entries (2 files):
- Supplementary files/Supplement Figures.pdf
- Supplementary files/Supporting Tables.xlsx
- Supplementary files/
