# Supplementary material for: Transcriptome Analysis Reveals the Genes Related to Pollen Abortion in a Cytoplasmic Male-Sterile Soybean (Glycine max (L.) Merr.)
Source: Int J Mol Sci. 2022 Oct 13;23(20):12227. doi: 10.3390/ijms232012227 (PMC9603564; doi:10.3390/ijms232012227)
Supplement: Supplementary file 1 [file ijms-23-12227-s001.zip › Supplementary files/Supporting Tables.xlsx]

## Sheet: Table S1
Table S1 Data statistics of cDNA libraries from the soybean cytoplasmic male sterilie (CMS) line SXCMS5A and its maintainer SXCMS5B
Reads	SXCMS5A			SXCMS5B			Sum/Average
	SXCMS5A-1	SXCMS5A-2	SXCMS5A-3	SXCMS5B-1	SXCMS5B-2	SXCMS5B-3
Clean data (bp)	7457327100	6150186000	25739921400	6566061900	6003623700	7051848000	58968968100
Clean reads Num	49715514	41001240	171599476	43773746	40024158	47012320	393126454
HQ clean data (bp)	6920318535	5840668933	22902963961	6177795927	5671396186	6643957012	54157100554
HQ clean reads Num	47539098	39811818	159257584	42248718	38739586	45376992	372973796
GC (%)	43.8	44.25	44.07	44.4	43.59	43.47	43.93
Q20 (%)	97.38	97.81	96.75	97.64	97.75	97.77	97.52
Q30 (%)	93.06	93.99	91.75	93.6	93.85	93.96	93.37
Mapped reads	42384574	36013911	138746707	38190947	34985557	41052498	331374194
Mapping ratio (%)	89.67	91.01	87.6	90.56	90.45	90.56	89.98

## Sheet: Table S2
Table S2 Differentially expressed genes (DEGs) detected between SXCMS5A and SXCMS5B
Gene ID	SXCMS5A fpkm	SXCMS5B fpkm	Log2(FC)	P value	FDR	Significant	Symbol	Description	KEGG_A_class	KEGG_B_class	Pathway	K_ID	GO Component	GO Function	GO Process
ABC25137.1	263.13	14.83	4.14919	2.93484e-07	4.15777e-05	yes	petA	cytochrome f	Metabolism	Energy metabolism;Global and Overview	ko00195//Photosynthesis;ko01100//Metabolic pathways	K02634	GO:0043227//membrane-bounded organelle;GO:0005737//cytoplasm;GO:0031224//intrinsic component of membrane;GO:0031984//organelle subcompartment;GO:0043229//intracellular organelle;GO:0009579//thylakoid;GO:0044434//chloroplast part;GO:0043226//organelle;GO:0044422//organelle part;GO:0044446//intracellular organelle part;GO:0043231//intracellular membrane-bounded organelle;GO:0044444//cytoplasmic par…	GO:0005488//binding;GO:0043167//ion binding;GO:0043169//cation binding;GO:0097159//organic cyclic compound binding;GO:0046906//tetrapyrrole binding;GO:1901363//heterocyclic compound binding	GO:0044710//single-organism metabolic process;GO:0044699//single-organism process;GO:0008152//metabolic process;GO:0044237//cellular metabolic process;GO:0009987//cellular process
AFR34332.1	27.56	8.92	1.62746	1.2633e-09	3.05668e-07	yes	cox2	cytochrome c oxidase subunit 2	Metabolism	Energy metabolism;Global and Overview	ko00190//Oxidative phosphorylation;ko01100//Metabolic pathways	K02261	GO:0031224//intrinsic component of membrane;GO:0016020//membrane;GO:0005623//cell;GO:0031090//organelle membrane;GO:0031975//envelope;GO:0043229//intracellular organelle;GO:0044422//organelle part;GO:0043226//organelle;GO:0005622//intracellular;GO:0044464//cell part;GO:0044425//membrane part;GO:0031967//organelle envelope;GO:0043231//intracellular membrane-bounded organelle;GO:0044446//intracellu…	GO:0043169//cation binding;GO:0043167//ion binding;GO:0046914//transition metal ion binding;GO:0046872//metal ion binding;GO:0005488//binding;GO:0003824//catalytic activity	GO:0051179//localization;GO:0006818//hydrogen transport;GO:0006811//ion transport;GO:0044237//cellular metabolic process;GO:0015672//monovalent inorganic cation transport;GO:0015992//proton transport;GO:0006091//generation of precursor metabolites and energy;GO:0044765//single-organism transport;GO:1902578//single-organism localization;GO:0008152//metabolic process;GO:0006812//cation transport;GO…
AFR34357.1	4.00667	0.001	11.9682	6.24447e-13	2.32981e-10	yes	orf151	hypothetical protein	-	-	-	-	-	-	-
AFR34358.1	12.8767	201.317	-3.96664	1.77429e-60	1.44533e-56	yes	orf261	hypothetical protein	-	-	-	-	-	-	-
AFR34359.1	4.68	0.92	2.3468	4.22656e-05	0.00368888	yes	orf103a-1	hypothetical protein	-	-	-	-	-	-	-
AFR34360.1	4.57667	1.01333	2.17519	0.000160807	0.0116144	yes	orf139-1	hypothetical protein	-	-	-	-	-	-	-
AFR34364.1	0.506667	8.32	-4.03747	1.33726e-09	3.20705e-07	yes	orf105a	hypothetical protein	-	-	-	-	-	-	-
AFR34365.1	19.37	3.05	2.66694	1.88928e-10	5.19732e-08	yes	orf107b	hypothetical protein	-	-	-	-	-	-	-
AFR34367.1	1.70667	0.0666667	4.67807	0.000115581	0.00879929	yes	orf105b	hypothetical protein	-	-	-	-	-	-	-
AFR34377.1	4.79	37.4467	-2.96674	6.7286e-31	1.64434e-27	yes	orf241	hypothetical protein	Genetic Information Processing	Translation	ko03010//Ribosome	K02946	-	-	-
AFR34381.1	53.7633	0.07	9.58505	2.51969e-57	1.53941e-53	yes	orf103c	hypothetical protein	-	-	-	-	-	-	-
AFR34382.1	258.19	0.42	9.26383	9.07476e-107	4.43538e-102	yes	orf178	hypothetical protein	-	-	-	-	-	GO:0051184//cofactor transporter activity;GO:0005215//transporter activity	GO:0071840//cellular component organization or biogenesis;GO:0044699//single-organism process;GO:0006810//transport;GO:0070271//protein complex biogenesis;GO:0071822//protein complex subunit organization;GO:0044085//cellular component biogenesis;GO:1902578//single-organism localization;GO:0017004//cytochrome complex assembly;GO:0044765//single-organism transport;GO:0034622//cellular macromolecula…
AFR34383.1	4.57667	1.01333	2.17519	0.000160875	0.0116144	yes	orf139-2	hypothetical protein	-	-	-	-	-	-	-
AFR34384.1	4.68	0.92	2.3468	4.22597e-05	0.00368888	yes	orf103d	hypothetical protein	-	-	-	-	-	-	-
Glyma.01G005900	0.0666667	3.04	-5.51096	7.29516e-08	1.24236e-05	yes	Glyma.01G005900	PREDICTED: profilin-4 [Glycine max]	-	-	-	-	-	-	-
Glyma.01G014000	2.28	5.00667	-1.13482	3.05342e-07	4.31327e-05	yes	Glyma.01G014000	PREDICTED: cellulose synthase-like protein D2 [Glycine max]	-	-	-	-	GO:0016020//membrane	GO:0035251//UDP-glucosyltransferase activity;GO:0016760//cellulose synthase (UDP-forming) activity;GO:0016758//transferase activity, transferring hexosyl groups;GO:0016759//cellulose synthase activity;GO:0008194//UDP-glycosyltransferase activity;GO:0016757//transferase activity, transferring glycosyl groups;GO:0003824//catalytic activity;GO:0046527//glucosyltransferase activity;GO:0016740//transf…	GO:0030244//cellulose biosynthetic process;GO:0009058//biosynthetic process;GO:0044763//single-organism cellular process;GO:0044264//cellular polysaccharide metabolic process;GO:0044237//cellular metabolic process;GO:0044238//primary metabolic process;GO:0044249//cellular biosynthetic process;GO:0006073//cellular glucan metabolic process;GO:0044262//cellular carbohydrate metabolic process;GO:0044…
Glyma.01G015800	0.153333	1.97667	-3.68833	1.4428e-06	0.000179436	yes	Glyma.01G015800	PREDICTED: mitogen-activated protein kinase kinase 10 [Glycine max]	-	-	-	-	-	-	-
Glyma.01G019200	1.15333	4.24	-1.87825	2.31567e-10	6.28781e-08	yes	Glyma.01G019200	PREDICTED: phosphoenolpyruvate carboxykinase [ATP]-like [Glycine max]	Metabolism	Global and Overview;Carbohydrate metabolism;Energy metabolism	ko01200//Carbon metabolism;ko00010//Glycolysis / Gluconeogenesis;ko00620//Pyruvate metabolism;ko00710//Carbon fixation in photosynthetic organisms;ko00020//Citrate cycle (TCA cycle)	K01610	-	GO:0032549//ribonucleoside binding;GO:0005524//ATP binding;GO:0032553//ribonucleotide binding;GO:0036094//small molecule binding;GO:0016829//lyase activity;GO:0016831//carboxy-lyase activity;GO:0001882//nucleoside binding;GO:0035639//purine ribonucleoside triphosphate binding;GO:1901265//nucleoside phosphate binding;GO:0032559//adenyl ribonucleotide binding;GO:0017076//purine nucleotide binding;G…	GO:0008152//metabolic process;GO:0044699//single-organism process;GO:0044710//single-organism metabolic process;GO:0019319//hexose biosynthetic process;GO:0006094//gluconeogenesis;GO:0016051//carbohydrate biosynthetic process;GO:0006006//glucose metabolic process;GO:0009058//biosynthetic process;GO:0005996//monosaccharide metabolic process;GO:0044283//small molecule biosynthetic process;GO:004423…
Glyma.01G021000	0.346667	3.97	-3.51752	0.000101034	0.00791369	yes	Glyma.01G021000	PREDICTED: probable mannitol dehydrogenase [Glycine max]	Metabolism	Biosynthesis of other secondary metabolites	ko00940//Phenylpropanoid biosynthesis	K00083	-	GO:0003824//catalytic activity;GO:0005488//binding;GO:0016491//oxidoreductase activity;GO:0008270//zinc ion binding;GO:0046872//metal ion binding;GO:0043169//cation binding;GO:0043167//ion binding;GO:0046914//transition metal ion binding	GO:0055114//oxidation-reduction process;GO:0044710//single-organism metabolic process;GO:0044699//single-organism process;GO:0008152//metabolic process
Glyma.01G024100	0.163333	0.001	7.35168	9.62339e-05	0.00761089	yes	Glyma.01G024100	PREDICTED: zinc finger MYM-type protein 1-like [Glycine max]	-	-	-	-	-	-	-
Glyma.01G036900	2.31667	10.33	-2.15672	3.71181e-07	5.16862e-05	yes	Glyma.01G036900	matrix metalloproteinase MMP2 precursor [Glycine max]	-	-	-	-	GO:0031012//extracellular matrix	GO:0046872//metal ion binding;GO:0004175//endopeptidase activity;GO:0070011//peptidase activity, acting on L-amino acid peptides;GO:0016787//hydrolase activity;GO:0043167//ion binding;GO:0046914//transition metal ion binding;GO:0043169//cation binding;GO:0008233//peptidase activity;GO:0005488//binding;GO:0008237//metallopeptidase activity;GO:0004222//metalloendopeptidase activity;GO:0008270//zinc…	GO:0043170//macromolecule metabolic process;GO:0019538//protein metabolic process;GO:0071704//organic substance metabolic process;GO:0008152//metabolic process;GO:0006508//proteolysis;GO:0044238//primary metabolic process
Glyma.01G040900	4.49	1.19333	1.91172	1.88046e-15	8.92326e-13	yes	Glyma.01G040900	PREDICTED: LOW QUALITY PROTEIN: pre-mRNA-splicing factor ATP-dependent RNA helicase DEAH1-like [Arachis duranensis]	Genetic Information Processing	Transcription	ko03040//Spliceosome	K12813	-	GO:0016817//hydrolase activity, acting on acid anhydrides;GO:0032555//purine ribonucleotide binding;GO:0035639//purine ribonucleoside triphosphate binding;GO:0016787//hydrolase activity;GO:0032550//purine ribonucleoside binding;GO:0005488//binding;GO:0032559//adenyl ribonucleotide binding;GO:0000166//nucleotide binding;GO:0004386//helicase activity;GO:0017076//purine nucleotide binding;GO:0032553…	-
Glyma.01G046300	0.653333	4.4	-2.75161	1.34611e-10	3.80304e-08	yes	Glyma.01G046300	PREDICTED: soyasapogenol B glucuronide galactosyltransferase-like [Glycine max]	-	-	-	-	-	GO:0016740//transferase activity;GO:0016758//transferase activity, transferring hexosyl groups;GO:0016757//transferase activity, transferring glycosyl groups;GO:0003824//catalytic activity	GO:0008152//metabolic process
Glyma.01G057900	0.0666667	0.823333	-3.62644	2.28502e-05	0.00215188	yes	Glyma.01G057900	PREDICTED: probable arabinosyltransferase ARAD1 [Glycine max]	-	-	-	-	-	-	-
Glyma.01G061800	18.4867	7.34333	1.33198	2.61949e-09	6.01082e-07	yes	Glyma.01G061800	plant/T31B5-30 protein [Medicago truncatula]	-	-	-	-	-	-	-
Glyma.01G068200	4.12667	8.68667	-1.07383	0.000205048	0.0142357	yes	Glyma.01G068200	PREDICTED: protein SRG1-like [Glycine max]	-	-	-	-	-	GO:0016491//oxidoreductase activity;GO:0003824//catalytic activity	GO:0044699//single-organism process;GO:0044710//single-organism metabolic process;GO:0055114//oxidation-reduction process;GO:0008152//metabolic process
Glyma.01G097400	1.62333	21.3967	-3.72035	1.77079e-21	1.8815e-18	yes	Glyma.01G097400	PREDICTED: phosphoenolpyruvate carboxykinase [ATP]-like [Glycine max]	Metabolism	Carbohydrate metabolism;Global and Overview;Energy metabolism	ko01200//Carbon metabolism;ko00010//Glycolysis / Gluconeogenesis;ko00620//Pyruvate metabolism;ko00710//Carbon fixation in photosynthetic organisms;ko00020//Citrate cycle (TCA cycle)	K01610	-	GO:0032559//adenyl ribonucleotide binding;GO:0016830//carbon-carbon lyase activity;GO:0016829//lyase activity;GO:0032555//purine ribonucleotide binding;GO:0032550//purine ribonucleoside binding;GO:0032553//ribonucleotide binding;GO:0001883//purine nucleoside binding;GO:1901265//nucleoside phosphate binding;GO:0005488//binding;GO:0003824//catalytic activity;GO:1901363//heterocyclic compound bindin…	GO:0005975//carbohydrate metabolic process;GO:0008152//metabolic process;GO:0046364//monosaccharide biosynthetic process;GO:0016051//carbohydrate biosynthetic process;GO:0044710//single-organism metabolic process;GO:0071704//organic substance metabolic process;GO:1901576//organic substance biosynthetic process;GO:0005996//monosaccharide metabolic process;GO:0044699//single-organism process;GO:000…
Glyma.01G111400	1.38	20.8233	-3.91546	1.43974e-15	6.96722e-13	yes	Glyma.01G111400	PREDICTED: probable pectinesterase/pectinesterase inhibitor 21 [Glycine max]	Metabolism	Carbohydrate metabolism	ko00500//Starch and sucrose metabolism;ko00040//Pentose and glucuronate interconversions	K01051	GO:0030312//external encapsulating structure;GO:0044464//cell part;GO:0005618//cell wall;GO:0071944//cell periphery;GO:0005623//cell	GO:0016787//hydrolase activity;GO:0052689//carboxylic ester hydrolase activity;GO:0030234//enzyme regulator activity;GO:0004857//enzyme inhibitor activity;GO:0030599//pectinesterase activity;GO:0098772//molecular function regulator;GO:0003824//catalytic activity;GO:0016788//hydrolase activity, acting on ester bonds	GO:0009987//cellular process;GO:0045229//external encapsulating structure organization;GO:0071554//cell wall organization or biogenesis;GO:0016043//cellular component organization;GO:0071840//cellular component organization or biogenesis;GO:0042545//cell wall modification;GO:0071555//cell wall organization
Glyma.01G118000	0.473333	2.2	-2.21658	8.57351e-06	0.000901372	yes	Glyma.01G118000	PREDICTED: pyruvate decarboxylase 2 [Glycine max]	Metabolism	Carbohydrate metabolism	ko00010//Glycolysis / Gluconeogenesis	K01568	-	GO:0030976//thiamine pyrophosphate binding;GO:0043168//anion binding;GO:0097159//organic cyclic compound binding;GO:0019842//vitamin binding;GO:0005488//binding;GO:0043169//cation binding;GO:0000287//magnesium ion binding;GO:0048037//cofactor binding;GO:0036094//small molecule binding;GO:1901363//heterocyclic compound binding;GO:0046872//metal ion binding;GO:0003824//catalytic activity;GO:0043167…	-
Glyma.01G146700	0.106667	1.26333	-3.56605	6.81885e-05	0.00560131	yes	Glyma.01G146700	PREDICTED: sugar transport protein 14-like [Glycine max]	-	-	-	-	GO:0044425//membrane part;GO:0016020//membrane;GO:0031224//intrinsic component of membrane;GO:0016021//integral component of membrane	-	GO:0044763//single-organism cellular process;GO:1902578//single-organism localization;GO:0051179//localization;GO:0006810//transport;GO:0009987//cellular process;GO:0044765//single-organism transport;GO:0055085//transmembrane transport;GO:0044699//single-organism process;GO:0051234//establishment of localization
Glyma.01G166800	8.63333	23.7933	-1.46257	4.72957e-08	8.37545e-06	yes	Glyma.01G166800	PREDICTED: protein WUSCHEL-like [Glycine max]	-	-	-	-	-	GO:0003677//DNA binding;GO:0003676//nucleic acid binding;GO:0097159//organic cyclic compound binding;GO:1901363//heterocyclic compound binding;GO:0005488//binding	-
Glyma.01G172600	19.2533	8.72333	1.14216	3.76615e-05	0.00336516	yes	Glyma.01G172600	Isoflavone reductase [Glycine soja]	-	-	-	-	-	-	-
Glyma.01G177000	0.03	0.503333	-4.06848	9.74749e-06	0.00101366	yes	Glyma.01G177000	PREDICTED: vicilin-like antimicrobial peptides 2-2 [Glycine max]	-	-	-	-	-	GO:0045735//nutrient reservoir activity	-
Glyma.01G177900	0.00333333	0.916667	-8.10329	1.18449e-08	2.36299e-06	yes	Glyma.01G177900	PREDICTED: UDP-glycosyltransferase 72E1-like [Glycine max]	Metabolism	Biosynthesis of other secondary metabolites	ko00940//Phenylpropanoid biosynthesis	K12356	-	GO:0016758//transferase activity, transferring hexosyl groups;GO:0016740//transferase activity;GO:0003824//catalytic activity;GO:0016757//transferase activity, transferring glycosyl groups	GO:0008152//metabolic process
Glyma.01G184500	0.856667	4.03	-2.23397	4.87316e-12	1.6656e-09	yes	Glyma.01G184500	transducin/WD40 repeat protein [Medicago truncatula]	-	-	-	-	-	-	-
Glyma.01G187500	0.0366667	0.326667	-3.15528	0.00068923	0.0399606	yes	Glyma.01G187500	PREDICTED: nicotinate phosphoribosyltransferase 2-like [Glycine max]	Metabolism	Metabolism of cofactors and vitamins	ko00760//Nicotinate and nicotinamide metabolism	K00763	-	-	-
Glyma.01G189900	1.9	9.88	-2.37851	1.64473e-07	2.49471e-05	yes	Glyma.01G189900	BnaC07g16070D [Brassica napus]	-	-	-	-	-	-	-
Glyma.01G191700	9.45	20.65	-1.12776	1.19802e-05	0.00122691	yes	Glyma.01G191700	PREDICTED: probable prolyl 4-hydroxylase 9 isoform X2 [Glycine max]	Metabolism	Amino acid metabolism	ko00330//Arginine and proline metabolism	K00472	-	GO:0016491//oxidoreductase activity;GO:0003824//catalytic activity	GO:0044710//single-organism metabolic process;GO:0044699//single-organism process;GO:0055114//oxidation-reduction process;GO:0008152//metabolic process
Glyma.01G193300	0.0766667	0.886667	-3.53172	4.75831e-05	0.00410171	yes	Glyma.01G193300	PREDICTED: BTB/POZ and TAZ domain-containing protein 4 [Glycine max]	-	-	-	-	GO:0005623//cell;GO:0043229//intracellular organelle;GO:0043226//organelle;GO:0043231//intracellular membrane-bounded organelle;GO:0043227//membrane-bounded organelle;GO:0044464//cell part;GO:0005634//nucleus;GO:0005622//intracellular;GO:0044424//intracellular part	GO:0016746//transferase activity, transferring acyl groups;GO:0043169//cation binding;GO:0003824//catalytic activity;GO:0000988//transcription factor activity, protein binding;GO:0061733//peptide-lysine-N-acetyltransferase activity;GO:0034212//peptide N-acetyltransferase activity;GO:0004402//histone acetyltransferase activity;GO:0016747//transferase activity, transferring acyl groups other than a…	GO:0050794//regulation of cellular process;GO:0080090//regulation of primary metabolic process;GO:0019222//regulation of metabolic process;GO:0010468//regulation of gene expression;GO:0031323//regulation of cellular metabolic process;GO:0051171//regulation of nitrogen compound metabolic process;GO:0009889//regulation of biosynthetic process;GO:0065007//biological regulation;GO:0050789//regulation…
Glyma.01G195500	0.123333	0.866667	-2.81291	1.3682e-05	0.00135176	yes	Glyma.01G195500	PREDICTED: ACT domain-containing protein ACR1-like isoform X2 [Glycine max]	-	-	-	-	-	GO:0031406//carboxylic acid binding;GO:0016597//amino acid binding;GO:0036094//small molecule binding;GO:0043168//anion binding;GO:0005488//binding;GO:0043177//organic acid binding;GO:0043167//ion binding	GO:0008152//metabolic process
Glyma.01G200100	1.38	4.12333	-1.57914	1.70004e-05	0.00163244	yes	Glyma.01G200100	PREDICTED: protein NRT1/ PTR FAMILY 7.3-like [Glycine max]	-	-	-	-	GO:0016020//membrane;GO:0016021//integral component of membrane;GO:0031224//intrinsic component of membrane;GO:0044425//membrane part	GO:0005215//transporter activity	GO:0055085//transmembrane transport;GO:0006810//transport;GO:0044765//single-organism transport;GO:1902578//single-organism localization;GO:0051179//localization;GO:0009987//cellular process;GO:0051234//establishment of localization;GO:0044699//single-organism process;GO:0044763//single-organism cellular process
Glyma.01G203400	1.93667	4.62333	-1.25536	0.000223335	0.0153311	yes	Glyma.01G203400	PREDICTED: beta-amylase 3, chloroplastic [Glycine max]	Metabolism	Carbohydrate metabolism	ko00500//Starch and sucrose metabolism	K01177	-	GO:0004553//hydrolase activity, hydrolyzing O-glycosyl compounds;GO:0016798//hydrolase activity, acting on glycosyl bonds;GO:0016161//beta-amylase activity;GO:0016160//amylase activity;GO:0003824//catalytic activity;GO:0016787//hydrolase activity	GO:0005975//carbohydrate metabolic process;GO:0008152//metabolic process;GO:1901575//organic substance catabolic process;GO:0016052//carbohydrate catabolic process;GO:0005976//polysaccharide metabolic process;GO:0044238//primary metabolic process;GO:0000272//polysaccharide catabolic process;GO:0009057//macromolecule catabolic process;GO:0043170//macromolecule metabolic process;GO:0071704//organic…
Glyma.01G211000	4.07	10.3933	-1.35256	1.52986e-05	0.00148655	yes	Glyma.01G211000	PREDICTED: acid beta-fructofuranosidase-like [Glycine max]	Metabolism	Carbohydrate metabolism	ko00500//Starch and sucrose metabolism;ko00052//Galactose metabolism	K01193	-	GO:0015926//glucosidase activity;GO:0004553//hydrolase activity, hydrolyzing O-glycosyl compounds;GO:0090599//alpha-glucosidase activity;GO:0016787//hydrolase activity;GO:0004575//sucrose alpha-glucosidase activity;GO:0003824//catalytic activity;GO:0004564//beta-fructofuranosidase activity;GO:0016798//hydrolase activity, acting on glycosyl bonds	-
Glyma.01G213900	1.62667	0.001	10.6677	2.59929e-20	2.49103e-17	yes	Glyma.01G213900	PREDICTED: subtilisin-like protease SBT1.2 [Glycine max]	-	-	-	-	-	GO:0003824//catalytic activity;GO:0004175//endopeptidase activity;GO:0017171//serine hydrolase activity;GO:0016787//hydrolase activity;GO:0008236//serine-type peptidase activity;GO:0008233//peptidase activity;GO:0070011//peptidase activity, acting on L-amino acid peptides;GO:0004252//serine-type endopeptidase activity	GO:0019538//protein metabolic process;GO:0071704//organic substance metabolic process;GO:0044238//primary metabolic process;GO:0008152//metabolic process;GO:0006508//proteolysis;GO:0043170//macromolecule metabolic process
Glyma.01G217600	1.42333	0.09	3.9832	0.000169884	0.0121392	yes	Glyma.01G217600	Osmotin-like protein OSM34 [Glycine soja]	-	-	-	-	-	-	-
Glyma.01G218900	0.001	0.923333	-9.85071	7.26355e-06	0.000778537	yes	Glyma.01G218900	PREDICTED: actin-depolymerizing factor 7-like isoform X2 [Glycine max]	-	-	-	-	GO:0005856//cytoskeleton;GO:0044464//cell part;GO:0005623//cell;GO:0043226//organelle;GO:0043228//non-membrane-bounded organelle;GO:0015629//actin cytoskeleton;GO:0043232//intracellular non-membrane-bounded organelle;GO:0043229//intracellular organelle;GO:0005622//intracellular;GO:0044424//intracellular part	GO:0008092//cytoskeletal protein binding;GO:0003779//actin binding;GO:0005488//binding;GO:0005515//protein binding	GO:0007010//cytoskeleton organization;GO:0030029//actin filament-based process;GO:0007015//actin filament organization;GO:0030036//actin cytoskeleton organization;GO:0009987//cellular process;GO:0022411//cellular component disassembly;GO:0006996//organelle organization;GO:1902589//single-organism organelle organization;GO:0030042//actin filament depolymerization;GO:0071822//protein complex subuni…
Glyma.01G225500	2.38667	10.7167	-2.16679	5.0333e-07	6.83354e-05	yes	Glyma.01G225500	PREDICTED: disease resistance protein RPS6-like [Ziziphus jujuba]	-	-	-	-	-	-	-
Glyma.01G233400	0.243333	0.001	7.92679	0.000397124	0.0250449	yes	Glyma.01G233400	PREDICTED: transcription factor MYB39-like [Glycine max]	-	-	-	-	-	-	-
Glyma.01G236200	0.203333	4.22	-4.37532	2.79863e-06	0.000329604	yes	Glyma.01G236200	NADH-ubiquinone reductase complex 1 MLRQ subunit [Medicago truncatula]	-	-	-	-	-	-	-
Glyma.02G003700	0.153333	1.46	-3.25123	4.10831e-08	7.32839e-06	yes	Glyma.02G003700	PREDICTED: phosphate transporter PHO1-like [Glycine max]	-	-	-	-	GO:0016020//membrane;GO:0016021//integral component of membrane;GO:0031224//intrinsic component of membrane;GO:0044425//membrane part	-	-
Glyma.02G008300	4.88333	105.33	-4.43091	1.81685e-18	1.26858e-15	yes	Glyma.02G008300	PREDICTED: pectinesterase-like [Glycine max]	Metabolism	Carbohydrate metabolism	ko00500//Starch and sucrose metabolism;ko00040//Pentose and glucuronate interconversions	K01051	GO:0005623//cell;GO:0071944//cell periphery;GO:0030312//external encapsulating structure;GO:0044464//cell part;GO:0005618//cell wall	GO:0052689//carboxylic ester hydrolase activity;GO:0030234//enzyme regulator activity;GO:0016788//hydrolase activity, acting on ester bonds;GO:0098772//molecular function regulator;GO:0004857//enzyme inhibitor activity;GO:0030599//pectinesterase activity;GO:0016787//hydrolase activity;GO:0003824//catalytic activity	GO:0071554//cell wall organization or biogenesis;GO:0042545//cell wall modification;GO:0071840//cellular component organization or biogenesis;GO:0009987//cellular process;GO:0016043//cellular component organization;GO:0045229//external encapsulating structure organization;GO:0071555//cell wall organization
Glyma.02G020200	0.176667	0.94	-2.41163	0.00021066	0.0145017	yes	Glyma.02G020200	PREDICTED: SNF1-related protein kinase regulatory subunit gamma-1-like isoform X1 [Glycine max]	-	-	-	-	-	-	-
Glyma.02G020900	2.16333	0.77	1.49033	0.000831931	0.0467373	yes	Glyma.02G020900	PREDICTED: hypersensitive-induced response protein 2-like isoform X1 [Glycine max]	-	-	-	-	GO:0016020//membrane	-	-
Glyma.02G021500	36.4867	15.4367	1.24101	5.45041e-05	0.004593	yes	Glyma.02G021500	PREDICTED: hypersensitive-induced response protein 1-like [Glycine max]	-	-	-	-	GO:0016020//membrane	-	-
Glyma.02G042400	10.6833	30.0933	-1.49408	1.05233e-10	2.99034e-08	yes	Glyma.02G042400	PREDICTED: protein STRICTOSIDINE SYNTHASE-LIKE 6-like isoform X1 [Glycine max]	-	-	-	-	-	-	-
Glyma.02G042500	3.19	0.623333	2.35548	5.71836e-05	0.00477762	yes	Glyma.02G042500	chitinase class I precursor [Glycine max]	Metabolism	Carbohydrate metabolism	ko00520//Amino sugar and nucleotide sugar metabolism	K01183	-	GO:0008061//chitin binding;GO:0016787//hydrolase activity;GO:0005488//binding;GO:0004568//chitinase activity;GO:0003824//catalytic activity;GO:0016798//hydrolase activity, acting on glycosyl bonds;GO:0097367//carbohydrate derivative binding;GO:0004553//hydrolase activity, hydrolyzing O-glycosyl compounds	GO:0006022//aminoglycan metabolic process;GO:0006040//amino sugar metabolic process;GO:0044260//cellular macromolecule metabolic process;GO:0009057//macromolecule catabolic process;GO:0044036//cell wall macromolecule metabolic process;GO:0043170//macromolecule metabolic process;GO:0006030//chitin metabolic process;GO:0008152//metabolic process;GO:1901564//organonitrogen compound metabolic process…
Glyma.02G042800	1.94667	16.7167	-3.10221	1.27783e-08	2.52854e-06	yes	Glyma.02G042800	DUF241 domain protein [Medicago truncatula]	-	-	-	-	-	-	-
Glyma.02G046000	2.61	38.69	-3.88984	1.95076e-37	6.35635e-34	yes	Glyma.02G046000	PREDICTED: GDSL esterase/lipase EXL3-like [Glycine max]	-	-	-	-	-	GO:0016787//hydrolase activity;GO:0016788//hydrolase activity, acting on ester bonds;GO:0003824//catalytic activity	-
Glyma.02G052000	0.796667	5.22	-2.712	1.36577e-09	3.25625e-07	yes	Glyma.02G052000	PREDICTED: probable methyltransferase PMT27 [Glycine max]	-	-	-	-	-	GO:0016740//transferase activity;GO:0008168//methyltransferase activity;GO:0016741//transferase activity, transferring one-carbon groups;GO:0003824//catalytic activity	-
Glyma.02G052700	5.6	0.263333	4.41046	1.78834e-15	8.56931e-13	yes	Glyma.02G052700	PREDICTED: peroxidase 72 [Glycine max]	Metabolism	Biosynthesis of other secondary metabolites	ko00940//Phenylpropanoid biosynthesis	K00430	-	GO:0046906//tetrapyrrole binding;GO:1901363//heterocyclic compound binding;GO:0097159//organic cyclic compound binding;GO:0016684//oxidoreductase activity, acting on peroxide as acceptor;GO:0016491//oxidoreductase activity;GO:0004601//peroxidase activity;GO:0005488//binding;GO:0003824//catalytic activity;GO:0016209//antioxidant activity;GO:0020037//heme binding	GO:0006950//response to stress;GO:0050896//response to stimulus;GO:0055114//oxidation-reduction process;GO:0008152//metabolic process;GO:0044699//single-organism process;GO:0044710//single-organism metabolic process;GO:0006979//response to oxidative stress
Glyma.02G054900	0.336667	4.88333	-3.85847	2.62308e-10	7.08319e-08	yes	Glyma.02G054900	BnaA08g15240D [Brassica napus]	-	-	-	-	-	-	-
Glyma.02G056000	10.0233	56.2533	-2.48858	5.10874e-09	1.09515e-06	yes	Glyma.02G056000	PREDICTED: late embryogenesis abundant protein D-29-like [Vigna angularis]	-	-	-	-	-	-	-
Glyma.02G056300	0.1	2.26667	-4.5025	7.18004e-09	1.51264e-06	yes	Glyma.02G056300	PREDICTED: sugar transporter ERD6-like 4 [Glycine max]	-	-	-	-	GO:0016020//membrane;GO:0044425//membrane part;GO:0016021//integral component of membrane;GO:0031224//intrinsic component of membrane	-	GO:0044699//single-organism process;GO:0009987//cellular process;GO:0055085//transmembrane transport;GO:0044763//single-organism cellular process;GO:0044765//single-organism transport;GO:1902578//single-organism localization;GO:0006810//transport;GO:0051179//localization;GO:0051234//establishment of localization
Glyma.02G058300	0.0266667	0.796667	-4.90087	7.80859e-06	0.000833303	yes	Glyma.02G058300	PREDICTED: PHD finger protein ALFIN-LIKE 2-like [Glycine max]	-	-	-	-	-	GO:0005488//binding;GO:0042393//histone binding;GO:0005515//protein binding	GO:0065007//biological regulation;GO:0009889//regulation of biosynthetic process;GO:0050789//regulation of biological process;GO:0050794//regulation of cellular process;GO:0019222//regulation of metabolic process;GO:0051171//regulation of nitrogen compound metabolic process;GO:2000112//regulation of cellular macromolecule biosynthetic process;GO:0080090//regulation of primary metabolic process;GO…
Glyma.02G068100	12.8933	4.63667	1.47547	1.30664e-07	2.06011e-05	yes	Glyma.02G068100	Avr9/Cf-9 rapidly elicited protein [Medicago truncatula]	-	-	-	-	-	-	-
Glyma.02G073200	4.54	0.616667	2.88013	4.1972e-11	1.28214e-08	yes	Glyma.02G073200	PREDICTED: alpha-(1,4)-fucosyltransferase-like [Glycine max]	-	-	-	-	GO:0016020//membrane	GO:0016740//transferase activity;GO:0016757//transferase activity, transferring glycosyl groups;GO:0008417//fucosyltransferase activity;GO:0003824//catalytic activity;GO:0016758//transferase activity, transferring hexosyl groups	GO:0005975//carbohydrate metabolic process;GO:0044237//cellular metabolic process;GO:0044723//single-organism carbohydrate metabolic process;GO:0043412//macromolecule modification;GO:0043413//macromolecule glycosylation;GO:0006486//protein glycosylation;GO:0006464//cellular protein modification process;GO:1901135//carbohydrate derivative metabolic process;GO:0009987//cellular process;GO:0070085//…
Glyma.02G075300	0.146667	0.983333	-2.74514	6.06891e-07	8.14902e-05	yes	Glyma.02G075300	PREDICTED: protein DETOXIFICATION 54-like [Glycine max]	-	-	-	-	GO:0016020//membrane	GO:0015291//secondary active transmembrane transporter activity;GO:0015238//drug transmembrane transporter activity;GO:0015297//antiporter activity;GO:0022857//transmembrane transporter activity;GO:0022804//active transmembrane transporter activity;GO:0090484//drug transporter activity;GO:0005215//transporter activity	GO:0006855//drug transmembrane transport;GO:0015893//drug transport;GO:0044765//single-organism transport;GO:0006810//transport;GO:1902578//single-organism localization;GO:0044763//single-organism cellular process;GO:0055085//transmembrane transport;GO:0051179//localization;GO:0044699//single-organism process;GO:0042493//response to drug;GO:0042221//response to chemical;GO:0009987//cellular proce…
Glyma.02G082500	0.606667	4.58	-2.91637	3.40321e-09	7.59521e-07	yes	Glyma.02G082500	PREDICTED: vacuolar iron transporter homolog 3-like [Glycine max]	-	-	-	-	-	-	-
Glyma.02G085700	0.203333	0.99	-2.28358	4.74769e-06	0.000530267	yes	Glyma.02G085700	PREDICTED: dynamin-related protein 1C [Glycine max]	-	-	-	-	-	GO:0017076//purine nucleotide binding;GO:0019001//guanyl nucleotide binding;GO:0005525//GTP binding;GO:0032561//guanyl ribonucleotide binding;GO:0035639//purine ribonucleoside triphosphate binding;GO:0032549//ribonucleoside binding;GO:0043167//ion binding;GO:0016787//hydrolase activity;GO:0003824//catalytic activity;GO:0001882//nucleoside binding;GO:0032553//ribonucleotide binding;GO:0005488//bin…	-
Glyma.02G088800	1.54	3.75	-1.28396	0.000582082	0.034865	yes	Glyma.02G088800	PREDICTED: gamma-glutamyl-gamma-aminobutyrate hydrolase [Vigna radiata var. radiata] [Vigna radiata]	-	-	-	-	-	-	-
Glyma.02G094700	0.486667	7.46333	-3.93881	3.77437e-12	1.29913e-09	yes	Glyma.02G094700	PREDICTED: aquaporin TIP1-3 [Glycine max]	-	-	-	-	GO:0016020//membrane	GO:0005215//transporter activity	GO:0006810//transport;GO:0051234//establishment of localization;GO:0051179//localization
Glyma.02G109500	2.75333	6.12333	-1.15314	0.000464681	0.028749	yes	Glyma.02G109500	hypothetical protein GLYMA_02G109500 [Glycine max]	-	-	-	-	-	-	-
Glyma.02G111900	1.63667	4.17	-1.34929	1.08771e-05	0.00112158	yes	Glyma.02G111900	DUF1336 family protein [Medicago truncatula]	-	-	-	-	-	-	-
Glyma.02G114400	0.576667	6.14	-3.41243	2.42632e-14	1.04946e-11	yes	Glyma.02G114400	PREDICTED: heparanase-like protein 2 [Glycine max]	Metabolism	Glycan biosynthesis and metabolism	ko00531//Glycosaminoglycan degradation	K07964	GO:0016020//membrane	GO:0016798//hydrolase activity, acting on glycosyl bonds;GO:0016787//hydrolase activity;GO:0003824//catalytic activity	-
Glyma.02G128200	7.19667	1.49667	2.26558	9.82026e-14	3.90224e-11	yes	Glyma.02G128200	BnaC05g46400D [Brassica napus]	-	-	-	-	-	GO:0016741//transferase activity, transferring one-carbon groups;GO:0003824//catalytic activity;GO:0016740//transferase activity;GO:0008168//methyltransferase activity	-
Glyma.02G136000	7.04	19.2967	-1.4547	1.25704e-06	0.000158349	yes	Glyma.02G136000	Gibberellin 20 oxidase 1 [Glycine soja]	-	-	-	-	-	GO:0016491//oxidoreductase activity;GO:0003824//catalytic activity	GO:0044710//single-organism metabolic process;GO:0008152//metabolic process;GO:0055114//oxidation-reduction process;GO:0044699//single-organism process
Glyma.02G136700	1.58333	17.8067	-3.49138	0.000357303	0.0229379	yes	Glyma.02G136700	PREDICTED: CCG-binding protein 1 [Vigna angularis]	-	-	-	-	-	-	-
Glyma.02G143300	8.11333	30.1633	-1.89443	4.07555e-10	1.07095e-07	yes	Glyma.02G143300	PREDICTED: beta-carotene isomerase D27, chloroplastic-like isoform X2 [Glycine max]	Metabolism	Metabolism of terpenoids and polyketides	ko00906//Carotenoid biosynthesis	K17911	-	-	-
Glyma.02G148200	4.34667	0.833333	2.38294	3.59828e-09	7.9579e-07	yes	Glyma.02G148200	PREDICTED: basic 7S globulin [Glycine max]	-	-	-	-	-	GO:0070001//aspartic-type peptidase activity;GO:0004190//aspartic-type endopeptidase activity;GO:0004175//endopeptidase activity;GO:0016787//hydrolase activity;GO:0003824//catalytic activity;GO:0008233//peptidase activity;GO:0070011//peptidase activity, acting on L-amino acid peptides	GO:0019538//protein metabolic process;GO:0071704//organic substance metabolic process;GO:0043170//macromolecule metabolic process;GO:0008152//metabolic process;GO:0006508//proteolysis;GO:0044238//primary metabolic process
Glyma.02G154400	0.65	6.31333	-3.27989	9.41928e-08	1.55009e-05	yes	Glyma.02G154400	glutathione S-transferase-like [Glycine max]	Metabolism	Metabolism of other amino acids	ko00480//Glutathione metabolism	K00799	-	GO:0005488//binding;GO:0005515//protein binding	-
Glyma.02G156100	0.00666667	2.87	-8.74987	3.43247e-25	4.93427e-22	yes	Glyma.02G156100	PREDICTED: cytochrome P450 71D8-like [Glycine max]	-	-	-	-	-	GO:0046914//transition metal ion binding;GO:0043169//cation binding;GO:0046906//tetrapyrrole binding;GO:0020037//heme binding;GO:0005506//iron ion binding;GO:0003824//catalytic activity;GO:0046872//metal ion binding;GO:0005488//binding;GO:0043167//ion binding;GO:0097159//organic cyclic compound binding;GO:0016705//oxidoreductase activity, acting on paired donors, with incorporation or reduction o…	GO:0008152//metabolic process;GO:0044699//single-organism process;GO:0055114//oxidation-reduction process;GO:0044710//single-organism metabolic process
Glyma.02G166400	1.66	10.16	-2.61365	2.08117e-09	4.79808e-07	yes	Glyma.02G166400	PREDICTED: LOB domain-containing protein 20-like [Glycine max]	-	-	-	-	-	-	-
Glyma.02G176200	0.03	0.77	-4.68182	1.87557e-07	2.78634e-05	yes	Glyma.02G176200	PREDICTED: cytochrome P450 93A3-like [Glycine max]	-	-	-	-	-	GO:0016705//oxidoreductase activity, acting on paired donors, with incorporation or reduction of molecular oxygen;GO:0016491//oxidoreductase activity;GO:0043167//ion binding;GO:0046914//transition metal ion binding;GO:0043169//cation binding;GO:0003824//catalytic activity;GO:0020037//heme binding;GO:0005506//iron ion binding;GO:0046906//tetrapyrrole binding;GO:0005488//binding;GO:0046872//metal i…	GO:0044710//single-organism metabolic process;GO:0055114//oxidation-reduction process;GO:0044699//single-organism process;GO:0008152//metabolic process
Glyma.02G180200	0.81	29.39	-5.18126	2.64736e-15	1.24416e-12	yes	Glyma.02G180200	BnaC04g48000D [Brassica napus]	-	-	-	-	-	-	-
Glyma.02G185500	6.48	15.0033	-1.21122	1.33475e-06	0.000166847	yes	Glyma.02G185500	PREDICTED: agamous-like MADS-box protein AGL18 [Glycine max]	-	-	-	-	GO:0043229//intracellular organelle;GO:0043231//intracellular membrane-bounded organelle;GO:0043227//membrane-bounded organelle;GO:0005623//cell;GO:0044464//cell part;GO:0005634//nucleus;GO:0044424//intracellular part;GO:0005622//intracellular;GO:0043226//organelle	GO:0046983//protein dimerization activity;GO:0003677//DNA binding;GO:0001071//nucleic acid binding transcription factor activity;GO:0005488//binding;GO:0003700//transcription factor activity, sequence-specific DNA binding;GO:0003676//nucleic acid binding;GO:0097159//organic cyclic compound binding;GO:1901363//heterocyclic compound binding;GO:0005515//protein binding	GO:0080090//regulation of primary metabolic process;GO:0051252//regulation of RNA metabolic process;GO:2000112//regulation of cellular macromolecule biosynthetic process;GO:0060255//regulation of macromolecule metabolic process;GO:0031326//regulation of cellular biosynthetic process;GO:0050794//regulation of cellular process;GO:0051171//regulation of nitrogen compound metabolic process;GO:0031323…
Glyma.02G190900	32.8633	5.45333	2.59127	1.45561e-14	6.52702e-12	yes	Glyma.02G190900	Hop-interacting protein THI031 [Solanum lycopersicum]	-	-	-	-	-	-	-
Glyma.02G222000	1.48667	33.5533	-4.4963	1.60176e-31	4.12039e-28	yes	Glyma.02G222000	PREDICTED: WAT1-related protein At5g64700-like isoform X1 [Glycine max]	-	-	-	-	GO:0016021//integral component of membrane;GO:0044425//membrane part;GO:0031224//intrinsic component of membrane;GO:0016020//membrane	GO:0005215//transporter activity;GO:0022857//transmembrane transporter activity	-
Glyma.02G239100	1.21667	0.16	2.92679	3.858e-06	0.0004416	yes	Glyma.02G239100	PREDICTED: protein YLS9 [Glycine max]	-	-	-	-	-	-	-
Glyma.02G239400	0.17	0.001	7.40939	0.000588454	0.0351605	yes	Glyma.02G239400	PREDICTED: probable acyl-activating enzyme 5, peroxisomal [Glycine max]	-	-	-	-	-	GO:0003824//catalytic activity	GO:0008152//metabolic process
Glyma.02G241400	6.39333	49.6667	-2.95764	4.62534e-24	5.79662e-21	yes	Glyma.02G241400	PREDICTED: glutamate decarboxylase 1 [Glycine max]	Metabolism	Metabolism of other amino acids;Amino acid metabolism;Carbohydrate metabolism	ko00250//Alanine, aspartate and glutamate metabolism;ko00410//beta-Alanine metabolism;ko00650//Butanoate metabolism;ko00430//Taurine and hypotaurine metabolism	K01580	-	GO:0016829//lyase activity;GO:0016831//carboxy-lyase activity;GO:0097159//organic cyclic compound binding;GO:0016830//carbon-carbon lyase activity;GO:0043168//anion binding;GO:0005488//binding;GO:0048037//cofactor binding;GO:1901363//heterocyclic compound binding;GO:0003824//catalytic activity;GO:0030170//pyridoxal phosphate binding;GO:0043167//ion binding	GO:0006082//organic acid metabolic process;GO:0043436//oxoacid metabolic process;GO:0044281//small molecule metabolic process;GO:0019752//carboxylic acid metabolic process;GO:0008152//metabolic process;GO:0044710//single-organism metabolic process;GO:0044763//single-organism cellular process;GO:0044699//single-organism process;GO:0044237//cellular metabolic process;GO:0071704//organic substance m…
Glyma.02G266500	0.133333	1.62667	-3.60881	0.000383462	0.0243088	yes	Glyma.02G266500	hypothetical protein glysoja_004173 [Glycine soja]	-	-	-	-	-	-	-
Glyma.02G274700	0.76	3.52667	-2.21423	0.000201056	0.0139983	yes	Glyma.02G274700	PREDICTED: AP-1 complex subunit sigma-1-like isoform X2 [Glycine max]	-	-	-	-	-	GO:0022892//substrate-specific transporter activity;GO:0005215//transporter activity;GO:0008565//protein transporter activity	GO:0051179//localization;GO:0008104//protein localization;GO:0045184//establishment of protein localization;GO:0006810//transport;GO:0071702//organic substance transport;GO:0015031//protein transport;GO:0051234//establishment of localization;GO:0033036//macromolecule localization
Glyma.02G284600	0.78	2.34	-1.58496	0.000293318	0.019321	yes	Glyma.02G284600	4-hydroxyphenylpyruvate dioxygenase [Glycine max]	Metabolism	Amino acid metabolism;Metabolism of cofactors and vitamins	ko00350//Tyrosine metabolism;ko00130//Ubiquinone and other terpenoid-quinone biosynthesis;ko00360//Phenylalanine metabolism	K00457	-	GO:0016702//oxidoreductase activity, acting on single donors with incorporation of molecular oxygen, incorporation of two atoms of oxygen;GO:0003824//catalytic activity;GO:0051213//dioxygenase activity;GO:0016491//oxidoreductase activity;GO:0003868//4-hydroxyphenylpyruvate dioxygenase activity;GO:0016701//oxidoreductase activity, acting on single donors with incorporation of molecular oxygen	GO:0071704//organic substance metabolic process;GO:0006520//cellular amino acid metabolic process;GO:0044237//cellular metabolic process;GO:0044281//small molecule metabolic process;GO:0044710//single-organism metabolic process;GO:0009987//cellular process;GO:0055114//oxidation-reduction process;GO:1901360//organic cyclic compound metabolic process;GO:0044238//primary metabolic process;GO:0019752…
Glyma.02G289000	1.10333	6.22333	-2.49582	1.8928e-10	5.19732e-08	yes	Glyma.02G289000	PREDICTED: glucose-6-phosphate/phosphate translocator 1, chloroplastic-like [Glycine max]	-	-	-	-	-	-	-
Glyma.02G306900	0.03	0.6	-4.32193	4.95009e-05	0.00423714	yes	Glyma.02G306900	Mo25 family protein [Theobroma cacao]	-	-	-	-	-	-	-
Glyma.02G307600	0.11	2.21667	-4.33282	7.94955e-09	1.65337e-06	yes	Glyma.02G307600	PREDICTED: rho GDP-dissociation inhibitor 1-like [Glycine max]	-	-	-	-	GO:0044424//intracellular part;GO:0005623//cell;GO:0044464//cell part;GO:0005622//intracellular;GO:0005737//cytoplasm	GO:0098772//molecular function regulator;GO:0005094//Rho GDP-dissociation inhibitor activity;GO:0005092//GDP-dissociation inhibitor activity;GO:0030234//enzyme regulator activity;GO:0060589//nucleoside-triphosphatase regulator activity;GO:0030695//GTPase regulator activity	-
Glyma.03G012200	0.02	1.30333	-6.02606	0.000215566	0.0148185	yes	Glyma.03G012200	PREDICTED: plant UBX domain-containing protein 13 [Glycine max]	-	-	-	-	-	GO:0005488//binding;GO:0005515//protein binding	-
Glyma.03G013900	0.39	4.43333	-3.50685	4.32768e-06	0.000487373	yes	Glyma.03G013900	PREDICTED: LIM domain-containing protein PLIM2b-like [Glycine max]	-	-	-	-	-	GO:0005488//binding;GO:0046872//metal ion binding;GO:0046914//transition metal ion binding;GO:0008270//zinc ion binding;GO:0043169//cation binding;GO:0043167//ion binding	-
Glyma.03G021400	0.1	1.09333	-3.45066	5.62858e-14	2.3513e-11	yes	Glyma.03G021400	PREDICTED: LOW QUALITY PROTEIN: BEACH domain-containing protein C2-like [Glycine max]	-	-	-	-	-	GO:0005515//protein binding;GO:0005488//binding	-
Glyma.03G054600	1.33333	2.86333	-1.10266	0.00047644	0.0292912	yes	Glyma.03G054600	PREDICTED: TMV resistance protein N-like isoform X1 [Glycine max]	-	-	-	-	-	GO:0005515//protein binding;GO:0005488//binding	GO:0023052//signaling;GO:0065007//biological regulation;GO:0007165//signal transduction;GO:0050896//response to stimulus;GO:0007154//cell communication;GO:0050789//regulation of biological process;GO:0044700//single organism signaling;GO:0044699//single-organism process;GO:0009987//cellular process;GO:0044763//single-organism cellular process;GO:0051716//cellular response to stimulus;GO:0050794//…
Glyma.03G073400	0.89	5.14667	-2.53176	1.56781e-08	3.01687e-06	yes	Glyma.03G073400	plant/T7H20-70 protein [Medicago truncatula]	-	-	-	-	-	-	-
Glyma.03G077900	7.12	18.6833	-1.3918	3.273e-09	7.33812e-07	yes	Glyma.03G077900	PREDICTED: laccase-4-like [Glycine max]	-	-	-	-	-	GO:0046914//transition metal ion binding;GO:0046872//metal ion binding;GO:0003824//catalytic activity;GO:0043169//cation binding;GO:0005507//copper ion binding;GO:0016491//oxidoreductase activity;GO:0043167//ion binding;GO:0005488//binding	GO:0044710//single-organism metabolic process;GO:0055114//oxidation-reduction process;GO:0044699//single-organism process;GO:0008152//metabolic process
Glyma.03G092800	10.3833	2.97667	1.8025	2.6054e-08	4.82354e-06	yes	Glyma.03G092800	PREDICTED: non-specific phospholipase C4-like isoform X1 [Glycine max]	Metabolism	Carbohydrate metabolism;Lipid metabolism	ko00564//Glycerophospholipid metabolism;ko00562//Inositol phosphate metabolism;ko00565//Ether lipid metabolism	K01114	-	GO:0016788//hydrolase activity, acting on ester bonds;GO:0003824//catalytic activity;GO:0016787//hydrolase activity	-
Glyma.03G125000	106.65	468.173	-2.13416	3.31486e-17	1.88392e-14	yes	Glyma.03G125000	PREDICTED: transcription factor RADIALIS-like [Glycine max]	-	-	-	-	-	-	-
Glyma.03G133600	0.256667	3.48333	-3.7625	7.95579e-08	1.34085e-05	yes	Glyma.03G133600	PREDICTED: alpha carbonic anhydrase 4 [Glycine max]	Metabolism	Energy metabolism	ko00910//Nitrogen metabolism	K01674	-	-	-
Glyma.03G135800	1.77	16.89	-3.25435	9.55531e-24	1.16756e-20	yes	Glyma.03G135800	PREDICTED: heat stress transcription factor B-3 [Glycine max]	-	-	-	-	GO:0043227//membrane-bounded organelle;GO:0043229//intracellular organelle;GO:0043226//organelle;GO:0005634//nucleus;GO:0005623//cell;GO:0043231//intracellular membrane-bounded organelle;GO:0044424//intracellular part;GO:0044464//cell part;GO:0005622//intracellular	GO:0043565//sequence-specific DNA binding;GO:1901363//heterocyclic compound binding;GO:0097159//organic cyclic compound binding;GO:0005488//binding;GO:0001071//nucleic acid binding transcription factor activity;GO:0003677//DNA binding;GO:0003700//transcription factor activity, sequence-specific DNA binding;GO:0003676//nucleic acid binding	GO:2001141//regulation of RNA biosynthetic process;GO:2000112//regulation of cellular macromolecule biosynthetic process;GO:0050789//regulation of biological process;GO:0009889//regulation of biosynthetic process;GO:0019219//regulation of nucleobase-containing compound metabolic process;GO:0006355//regulation of transcription, DNA-templated;GO:0019222//regulation of metabolic process;GO:0010556//…
Glyma.03G137400	0.533333	1.52	-1.51096	0.000110484	0.00856105	yes	Glyma.03G137400	Protein EFR3 isogeny cmp44E [Cajanus cajan]	-	-	-	-	-	-	-
Glyma.03G151700	8.71	2.1	2.05228	8.51185e-05	0.00682009	yes	Glyma.03G151700	Lipid transfer protein-like protein [Medicago truncatula]	-	-	-	-	-	-	-
Glyma.03G164200	1.61333	0.2	3.01197	3.55165e-05	0.00319688	yes	Glyma.03G164200	PREDICTED: protein CUP-SHAPED COTYLEDON 3-like [Glycine max]	-	-	-	-	-	GO:0005488//binding;GO:0003676//nucleic acid binding;GO:0003677//DNA binding;GO:1901363//heterocyclic compound binding;GO:0097159//organic cyclic compound binding	GO:1903506//regulation of nucleic acid-templated transcription;GO:0019219//regulation of nucleobase-containing compound metabolic process;GO:0019222//regulation of metabolic process;GO:0065007//biological regulation;GO:0050789//regulation of biological process;GO:0031323//regulation of cellular metabolic process;GO:0060255//regulation of macromolecule metabolic process;GO:0051171//regulation of n…
Glyma.03G181000	0.0366667	1.62667	-5.47131	2.8542e-08	5.24443e-06	yes	Glyma.03G181000	origin recognition complex subunit 3 [Dorcoceras hygrometricum]	-	-	-	-	-	-	-
Glyma.03G193400	0.186667	3.94667	-4.4021	1.14081e-17	6.96976e-15	yes	Glyma.03G193400	PREDICTED: subtilisin-like protease SBT4.14 [Glycine max]	-	-	-	-	-	GO:0004252//serine-type endopeptidase activity;GO:0016787//hydrolase activity;GO:0017171//serine hydrolase activity;GO:0008236//serine-type peptidase activity;GO:0004175//endopeptidase activity;GO:0008233//peptidase activity;GO:0003824//catalytic activity;GO:0070011//peptidase activity, acting on L-amino acid peptides	GO:0071704//organic substance metabolic process;GO:0019538//protein metabolic process;GO:0044238//primary metabolic process;GO:0008152//metabolic process;GO:0043170//macromolecule metabolic process;GO:0006508//proteolysis
Glyma.03G202200	0.203333	0.956667	-2.23417	0.000762034	0.04346	yes	Glyma.03G202200	Aluminum-activated malate transporter 8 [Glycine soja]	-	-	-	-	-	-	GO:0006835//dicarboxylic acid transport;GO:0015849//organic acid transport;GO:0051234//establishment of localization;GO:0044699//single-organism process;GO:1902578//single-organism localization;GO:0006810//transport;GO:0006820//anion transport;GO:0015740//C4-dicarboxylate transport;GO:0051179//localization;GO:0015711//organic anion transport;GO:0046942//carboxylic acid transport;GO:0044765//singl…
Glyma.03G215700	0.446667	3.59667	-3.00939	1.9041e-08	3.59323e-06	yes	Glyma.03G215700	PREDICTED: pectinesterase inhibitor-like [Vigna radiata var. radiata] [Vigna radiata]	-	-	-	-	-	GO:0030234//enzyme regulator activity;GO:0004857//enzyme inhibitor activity;GO:0098772//molecular function regulator	-
Glyma.03G216500	0.153333	2.1	-3.77565	1.22119e-07	1.93788e-05	yes	Glyma.03G216500	PREDICTED: nuclear polyadenylated RNA-binding protein 3-like [Glycine max]	-	-	-	-	-	-	-
Glyma.03G223400	0.296667	5.74667	-4.27581	1.1999e-05	0.00122691	yes	Glyma.03G223400	PREDICTED: pectinesterase [Glycine max]	Metabolism	Carbohydrate metabolism	ko00500//Starch and sucrose metabolism;ko00040//Pentose and glucuronate interconversions	K01051	GO:0071944//cell periphery;GO:0044464//cell part;GO:0005618//cell wall;GO:0005623//cell;GO:0030312//external encapsulating structure	GO:0016788//hydrolase activity, acting on ester bonds;GO:0016787//hydrolase activity;GO:0030234//enzyme regulator activity;GO:0098772//molecular function regulator;GO:0004857//enzyme inhibitor activity;GO:0030599//pectinesterase activity;GO:0052689//carboxylic ester hydrolase activity;GO:0003824//catalytic activity	GO:0071840//cellular component organization or biogenesis;GO:0042545//cell wall modification;GO:0045229//external encapsulating structure organization;GO:0009987//cellular process;GO:0071554//cell wall organization or biogenesis;GO:0016043//cellular component organization;GO:0071555//cell wall organization
Glyma.03G233100	1.37	0.466667	1.55371	0.000750829	0.0429211	yes	Glyma.03G233100	PREDICTED: kinesin-4-like [Glycine max]	-	-	-	-	GO:0044446//intracellular organelle part;GO:0044422//organelle part;GO:0005875//microtubule associated complex;GO:0005871//kinesin complex;GO:0043234//protein complex;GO:0044424//intracellular part;GO:0044464//cell part;GO:0044430//cytoskeletal part;GO:0005856//cytoskeleton;GO:0043232//intracellular non-membrane-bounded organelle;GO:0032991//macromolecular complex;GO:0043226//organelle;GO:0043228…	GO:0001883//purine nucleoside binding;GO:0015631//tubulin binding;GO:0043167//ion binding;GO:0000166//nucleotide binding;GO:0003774//motor activity;GO:0016787//hydrolase activity;GO:0032549//ribonucleoside binding;GO:0032555//purine ribonucleotide binding;GO:0008092//cytoskeletal protein binding;GO:0036094//small molecule binding;GO:0005488//binding;GO:0097159//organic cyclic compound binding;GO:…	GO:0007018//microtubule-based movement;GO:0007017//microtubule-based process;GO:0044699//single-organism process;GO:0009987//cellular process;GO:0006928//movement of cell or subcellular component;GO:0044763//single-organism cellular process
Glyma.03G241200	0.001	0.78	-9.60733	6.75937e-07	8.92894e-05	yes	Glyma.03G241200	Sugar transporter ERD6-like 5 [Cajanus cajan]	-	-	-	-	GO:0031224//intrinsic component of membrane;GO:0016021//integral component of membrane;GO:0016020//membrane;GO:0044425//membrane part	GO:0022857//transmembrane transporter activity;GO:0005215//transporter activity	GO:0051234//establishment of localization;GO:1902578//single-organism localization;GO:0006810//transport;GO:0044765//single-organism transport;GO:0044699//single-organism process;GO:0044763//single-organism cellular process;GO:0055085//transmembrane transport;GO:0051179//localization;GO:0009987//cellular process
Glyma.03G242800	0.296667	1.23667	-2.05954	0.000609442	0.0361056	yes	Glyma.03G242800	PREDICTED: coiled-coil domain-containing protein SCD2-like [Glycine max]	-	-	-	-	-	-	-
Glyma.03G253800	0.01	0.396667	-5.30986	0.000866492	0.0484561	yes	Glyma.03G253800	PREDICTED: serine/threonine-protein kinase At3g07070-like [Glycine max]	-	-	-	-	-	GO:0043168//anion binding;GO:0005488//binding;GO:0035639//purine ribonucleoside triphosphate binding;GO:0036094//small molecule binding;GO:0043167//ion binding;GO:0004672//protein kinase activity;GO:1901265//nucleoside phosphate binding;GO:0030554//adenyl nucleotide binding;GO:0016740//transferase activity;GO:0032553//ribonucleotide binding;GO:1901363//heterocyclic compound binding;GO:0032549//ri…	GO:0009987//cellular process;GO:0043170//macromolecule metabolic process;GO:0016310//phosphorylation;GO:0006468//protein phosphorylation;GO:0044237//cellular metabolic process;GO:0044260//cellular macromolecule metabolic process;GO:0006464//cellular protein modification process;GO:0008152//metabolic process;GO:0036211//protein modification process;GO:0019538//protein metabolic process;GO:0044267/…
Glyma.03G257200	5.82	1813.45	-8.2835	6.12866e-87	7.48862e-83	yes	Glyma.03G257200	PREDICTED: probable non-specific lipid-transfer protein 1 [Glycine max]	-	-	-	-	-	-	-
Glyma.04G003900	0.36	8.74667	-4.60266	4.51288e-10	1.17325e-07	yes	Glyma.04G003900	PREDICTED: beta-galactosidase 13 [Glycine max]	-	-	-	-	-	GO:0003824//catalytic activity;GO:0004553//hydrolase activity, hydrolyzing O-glycosyl compounds;GO:0016787//hydrolase activity;GO:0030246//carbohydrate binding;GO:0016798//hydrolase activity, acting on glycosyl bonds;GO:0005488//binding	GO:0044238//primary metabolic process;GO:0005975//carbohydrate metabolic process;GO:0008152//metabolic process;GO:0071704//organic substance metabolic process
Glyma.04G005300	9.94	33.2467	-1.74189	4.54212e-07	6.2185e-05	yes	Glyma.04G005300	PREDICTED: peptidyl-prolyl cis-trans isomerase 1-like [Glycine max]	-	-	-	-	-	GO:0003824//catalytic activity;GO:0016853//isomerase activity;GO:0016859//cis-trans isomerase activity;GO:0003755//peptidyl-prolyl cis-trans isomerase activity	GO:0009987//cellular process;GO:0018208//peptidyl-proline modification;GO:0043412//macromolecule modification;GO:0019538//protein metabolic process;GO:0006457//protein folding;GO:0044260//cellular macromolecule metabolic process;GO:0008152//metabolic process;GO:0071704//organic substance metabolic process;GO:0036211//protein modification process;GO:0006464//cellular protein modification process;G…
Glyma.04G005500	3.20333	11.0633	-1.78814	1.50666e-08	2.93385e-06	yes	Glyma.04G005500	BnaA03g07800D [Brassica napus]	-	-	-	-	-	-	-
Glyma.04G005700	0.153333	1.08667	-2.82517	3.9338e-06	0.000449226	yes	Glyma.04G005700	PREDICTED: probable alkaline/neutral invertase B [Glycine max]	-	-	-	-	-	GO:0003824//catalytic activity;GO:0016798//hydrolase activity, acting on glycosyl bonds;GO:0033926//glycopeptide alpha-N-acetylgalactosaminidase activity;GO:0016787//hydrolase activity;GO:0004553//hydrolase activity, hydrolyzing O-glycosyl compounds	-
Glyma.04G022800	0.193333	4.71	-4.60656	1.42029e-05	0.00139394	yes	Glyma.04G022800	GDSL esterase/lipase [Glycine soja]	-	-	-	-	-	GO:0016788//hydrolase activity, acting on ester bonds;GO:0003824//catalytic activity;GO:0016787//hydrolase activity	-
Glyma.04G024400	1.34333	0.12	3.48471	1.62329e-05	0.00156489	yes	Glyma.04G024400	PREDICTED: gibberellin-regulated protein 1-like [Glycine max]	-	-	-	-	-	-	-
Glyma.04G031700	3.68	0.523333	2.8139	2.26309e-06	0.000271771	yes	Glyma.04G031700	PREDICTED: protein RADIALIS-like 3 [Glycine max]	-	-	-	-	-	-	-
Glyma.04G037200	0.25	2.52333	-3.33533	1.30906e-08	2.57991e-06	yes	Glyma.04G037200	PREDICTED: nodulation protein H-like [Ziziphus jujuba]	-	-	-	-	-	GO:0003824//catalytic activity;GO:0016740//transferase activity;GO:0008146//sulfotransferase activity;GO:0016782//transferase activity, transferring sulfur-containing groups	-
Glyma.04G072500	0.706667	0.05	3.82103	3.03939e-05	0.00278189	yes	Glyma.04G072500	Retrovirus-related Pol polyprotein LINE-1 [Cajanus cajan]	-	-	-	-	-	-	-
Glyma.04G089200	1.38	5.06	-1.87447	2.14707e-07	3.12322e-05	yes	Glyma.04G089200	PREDICTED: sucrose transport protein SUC4-like [Glycine max]	-	-	-	-	-	-	-
Glyma.04G123700	2.85	1.15667	1.30099	0.000114346	0.0087412	yes	Glyma.04G123700	PREDICTED: urea-proton symporter DUR3 [Glycine max]	-	-	-	-	GO:0016020//membrane	GO:0005215//transporter activity	GO:0051234//establishment of localization;GO:0055085//transmembrane transport;GO:0051179//localization;GO:0044699//single-organism process;GO:0044765//single-organism transport;GO:0009987//cellular process;GO:1902578//single-organism localization;GO:0006810//transport;GO:0044763//single-organism cellular process
Glyma.04G123800	25.6333	10.84	1.24166	3.40986e-06	0.000394929	yes	Glyma.04G123800	ubiquinol oxidase 1, mitochondrial [Glycine max]	-	-	-	-	-	GO:0016682//oxidoreductase activity, acting on diphenols and related substances as donors, oxygen as acceptor;GO:0009916//alternative oxidase activity;GO:0016679//oxidoreductase activity, acting on diphenols and related substances as donors;GO:0003824//catalytic activity;GO:0016491//oxidoreductase activity	GO:0055114//oxidation-reduction process;GO:0008152//metabolic process;GO:0044699//single-organism process;GO:0044710//single-organism metabolic process
Glyma.04G137100	0.52	2.08333	-2.00231	3.48462e-06	0.000402634	yes	Glyma.04G137100	hypothetical protein glysoja_045477 [Glycine soja]	-	-	-	-	-	-	-
Glyma.04G138700	45.5633	1068.63	-4.55175	4.04524e-44	1.52089e-40	yes	Glyma.04G138700	PREDICTED: protein LIM3-like [Populus euphratica]	-	-	-	-	-	-	-
Glyma.04G143000	0.0166667	0.3	-4.16993	0.000256907	0.0171071	yes	Glyma.04G143000	PREDICTED: diacylglycerol kinase 7-like [Glycine max]	Metabolism;Environmental Information Processing	Lipid metabolism;Signal transduction	ko00564//Glycerophospholipid metabolism;ko00561//Glycerolipid metabolism;ko04070//Phosphatidylinositol signaling system	K00901	-	GO:0016740//transferase activity;GO:0016773//phosphotransferase activity, alcohol group as acceptor;GO:0003824//catalytic activity;GO:0016301//kinase activity;GO:0004143//diacylglycerol kinase activity;GO:0016772//transferase activity, transferring phosphorus-containing groups	GO:0050794//regulation of cellular process;GO:0044700//single organism signaling;GO:0044763//single-organism cellular process;GO:0007154//cell communication;GO:0050789//regulation of biological process;GO:0051716//cellular response to stimulus;GO:0050896//response to stimulus;GO:0007165//signal transduction;GO:0023052//signaling;GO:0065007//biological regulation;GO:0044699//single-organism proces…
Glyma.04G156100	3.74	0.503333	2.89345	4.94017e-07	6.74457e-05	yes	Glyma.04G156100	PREDICTED: heptahelical transmembrane protein 2 [Glycine max]	-	-	-	-	GO:0044425//membrane part;GO:0016020//membrane;GO:0016021//integral component of membrane;GO:0031224//intrinsic component of membrane	-	-
Glyma.04G157600	0.001	1.31	-10.3554	0.00023305	0.0159086	yes	Glyma.04G157600	PREDICTED: polygalacturonase-like [Glycine max]	Metabolism	Carbohydrate metabolism	ko00500//Starch and sucrose metabolism;ko00040//Pentose and glucuronate interconversions	K01213	-	GO:0004650//polygalacturonase activity;GO:0004553//hydrolase activity, hydrolyzing O-glycosyl compounds;GO:0016787//hydrolase activity;GO:0016798//hydrolase activity, acting on glycosyl bonds;GO:0003824//catalytic activity	GO:0005975//carbohydrate metabolic process;GO:0071704//organic substance metabolic process;GO:0008152//metabolic process;GO:0044238//primary metabolic process
Glyma.04G167200	3.45	14.3067	-2.05202	7.74114e-14	3.17946e-11	yes	Glyma.04G167200	NAC domain-containing protein 100 [Glycine soja]	-	-	-	-	-	GO:1901363//heterocyclic compound binding;GO:0005488//binding;GO:0003676//nucleic acid binding;GO:0097159//organic cyclic compound binding;GO:0003677//DNA binding	GO:0060255//regulation of macromolecule metabolic process;GO:2001141//regulation of RNA biosynthetic process;GO:0019222//regulation of metabolic process;GO:0080090//regulation of primary metabolic process;GO:2000112//regulation of cellular macromolecule biosynthetic process;GO:0050789//regulation of biological process;GO:0065007//biological regulation;GO:0010556//regulation of macromolecule biosy…
Glyma.04G187900	0.58	1.82333	-1.65245	8.40878e-06	0.000889583	yes	Glyma.04G187900	PREDICTED: C2 and GRAM domain-containing protein At5g50170-like [Glycine max]	-	-	-	-	-	GO:0005515//protein binding;GO:0005488//binding	-
Glyma.04G197400	0.286667	1.48	-2.36815	0.000402594	0.0253246	yes	Glyma.04G197400	PREDICTED: palmitoyl-acyl carrier protein thioesterase, chloroplastic-like [Glycine max]	Metabolism	Lipid metabolism;Global and Overview	ko01212//Fatty acid metabolism;ko00061//Fatty acid biosynthesis	K10781	-	GO:0016790//thiolester hydrolase activity;GO:0016787//hydrolase activity;GO:0016788//hydrolase activity, acting on ester bonds;GO:0003824//catalytic activity	GO:0008152//metabolic process;GO:0044699//single-organism process;GO:0044710//single-organism metabolic process;GO:0044763//single-organism cellular process;GO:0044237//cellular metabolic process;GO:0009987//cellular process;GO:1901576//organic substance biosynthetic process;GO:0019752//carboxylic acid metabolic process;GO:0043436//oxoacid metabolic process;GO:0006633//fatty acid biosynthetic pro…
Glyma.04G199600	0.75	22.2233	-4.88904	1.23337e-30	2.87058e-27	yes	Glyma.04G199600	GDSL esterase/lipase [Glycine soja]	-	-	-	-	-	GO:0016787//hydrolase activity;GO:0003824//catalytic activity;GO:0016788//hydrolase activity, acting on ester bonds	-
Glyma.04G220600	9.79	0.96	3.3502	2.57793e-23	3.07314e-20	yes	Glyma.04G220600	PREDICTED: peroxidase P7-like [Glycine max]	Metabolism	Biosynthesis of other secondary metabolites	ko00940//Phenylpropanoid biosynthesis	K00430	-	GO:0020037//heme binding;GO:0016209//antioxidant activity;GO:0016684//oxidoreductase activity, acting on peroxide as acceptor;GO:0003824//catalytic activity;GO:0046906//tetrapyrrole binding;GO:0016491//oxidoreductase activity;GO:0005488//binding;GO:0004601//peroxidase activity;GO:0097159//organic cyclic compound binding;GO:1901363//heterocyclic compound binding	GO:0044699//single-organism process;GO:0050896//response to stimulus;GO:0055114//oxidation-reduction process;GO:0006950//response to stress;GO:0008152//metabolic process;GO:0044710//single-organism metabolic process;GO:0006979//response to oxidative stress
Glyma.04G227000	7.36333	24.0467	-1.70741	4.73313e-10	1.224e-07	yes	Glyma.04G227000	PREDICTED: DNA ligase 1 [Vigna radiata var. radiata] [Vigna radiata]	-	-	-	-	-	GO:0043169//cation binding;GO:0005488//binding;GO:0043167//ion binding;GO:0046872//metal ion binding	GO:0006810//transport;GO:0051179//localization;GO:0030001//metal ion transport;GO:0006811//ion transport;GO:0006812//cation transport;GO:0044765//single-organism transport;GO:1902578//single-organism localization;GO:0044699//single-organism process;GO:0051234//establishment of localization
Glyma.04G228300	0.89	13.6267	-3.93648	0.000201844	0.0140332	yes	Glyma.04G228300	PREDICTED: two-component response regulator-like APRR5 isoform X1 [Glycine max]	Organismal Systems	Environmental adaptation	ko04712//Circadian rhythm - plant	K12130	-	GO:0005515//protein binding;GO:0005488//binding	GO:0065007//biological regulation;GO:0050896//response to stimulus;GO:0035556//intracellular signal transduction;GO:0007154//cell communication;GO:0044700//single organism signaling;GO:0044763//single-organism cellular process;GO:0009987//cellular process;GO:0051716//cellular response to stimulus;GO:0000160//phosphorelay signal transduction system;GO:0007165//signal transduction;GO:0050794//regul…
Glyma.04G229700	0.403333	5.71667	-3.82513	2.74842e-15	1.27935e-12	yes	Glyma.04G229700	DUF4228 domain protein [Medicago truncatula]	-	-	-	-	-	-	-
Glyma.04G229800	0.00666667	0.65	-6.60733	1.46537e-05	0.00143243	yes	Glyma.04G229800	PREDICTED: small heat shock protein, chloroplastic [Glycine max]	Genetic Information Processing	Folding, sorting and degradation	ko04141//Protein processing in endoplasmic reticulum	K13993	-	-	-
Glyma.04G236900	16.6567	36.33	-1.12506	2.78019e-06	0.000328224	yes	Glyma.04G236900	PREDICTED: glutamate synthase [NADH], amyloplastic-like isoform X1 [Glycine max]	Metabolism	Energy metabolism;Global and Overview;Amino acid metabolism	ko01230//Biosynthesis of amino acids;ko00250//Alanine, aspartate and glutamate metabolism;ko00910//Nitrogen metabolism	K00264	-	GO:0015930//glutamate synthase activity;GO:0003824//catalytic activity;GO:0016638//oxidoreductase activity, acting on the CH-NH2 group of donors;GO:0016491//oxidoreductase activity	GO:0044763//single-organism cellular process;GO:0044283//small molecule biosynthetic process;GO:0019752//carboxylic acid metabolic process;GO:0044238//primary metabolic process;GO:0055114//oxidation-reduction process;GO:0006537//glutamate biosynthetic process;GO:0043436//oxoacid metabolic process;GO:0006520//cellular amino acid metabolic process;GO:0016053//organic acid biosynthetic process;GO:00…
Glyma.04G238500	4.97	38.7833	-2.96412	5.23816e-13	1.96939e-10	yes	Glyma.04G238500	Arabinogalactan peptide 16 [Glycine soja]	-	-	-	-	-	-	-
Glyma.04G244200	0.613333	19.4033	-4.98349	6.01072e-27	9.79267e-24	yes	Glyma.04G244200	PREDICTED: gibberellin 20 oxidase 2-like [Glycine max]	-	-	-	-	-	GO:0003824//catalytic activity;GO:0016491//oxidoreductase activity	GO:0044699//single-organism process;GO:0044710//single-organism metabolic process;GO:0008152//metabolic process;GO:0055114//oxidation-reduction process
Glyma.04G244400	0.55	4.49667	-3.03135	1.22107e-05	0.00124335	yes	Glyma.04G244400	hypothetical protein GLYMA_04G244400 [Glycine max]	-	-	-	-	-	-	-
Glyma.04G255200	0.286667	6.3	-4.45791	2.20368e-19	1.8896e-16	yes	Glyma.04G255200	PREDICTED: lysine histidine transporter-like 5 [Glycine max]	-	-	-	-	-	-	GO:0044699//single-organism process;GO:0044765//single-organism transport;GO:0044763//single-organism cellular process;GO:0051179//localization;GO:0071705//nitrogen compound transport;GO:0003333//amino acid transmembrane transport;GO:0006820//anion transport;GO:0006810//transport;GO:0015711//organic anion transport;GO:1903825//organic acid transmembrane transport;GO:0051234//establishment of loca…
Glyma.05G014700	8.28667	3.01667	1.45784	0.000112509	0.00868721	yes	Glyma.05G014700	PREDICTED: mavicyanin [Glycine max]	-	-	-	-	-	GO:0009055//electron carrier activity	-
Glyma.05G018700	1.17667	0.32	1.87856	0.000170378	0.0121567	yes	Glyma.05G018700	PREDICTED: protein GAMETE EXPRESSED 1-like [Glycine max]	-	-	-	-	-	-	-
Glyma.05G025200	4.95667	14.96	-1.59367	5.73512e-08	9.90494e-06	yes	Glyma.05G025200	PREDICTED: NEP1-interacting protein-like 2 isoform X1 [Glycine max]	-	-	-	-	-	GO:0043169//cation binding;GO:0005488//binding;GO:0005515//protein binding;GO:0046872//metal ion binding;GO:0043167//ion binding;GO:0008270//zinc ion binding;GO:0046914//transition metal ion binding	-
Glyma.05G028300	0.0833333	2.21	-4.72901	9.80784e-11	2.80332e-08	yes	Glyma.05G028300	PREDICTED: protein kinase 2B, chloroplastic-like [Glycine max]	-	-	-	-	-	GO:0004672//protein kinase activity;GO:0003824//catalytic activity;GO:0016301//kinase activity;GO:0016740//transferase activity;GO:0016772//transferase activity, transferring phosphorus-containing groups;GO:0016773//phosphotransferase activity, alcohol group as acceptor	GO:0016310//phosphorylation;GO:0008152//metabolic process;GO:0044237//cellular metabolic process;GO:0043412//macromolecule modification;GO:0044260//cellular macromolecule metabolic process;GO:0006796//phosphate-containing compound metabolic process;GO:0006468//protein phosphorylation;GO:0044267//cellular protein metabolic process;GO:0043170//macromolecule metabolic process;GO:0006464//cellular pr…
Glyma.05G034500	5.80667	47.51	-3.03245	0.000343373	0.0221408	yes	Glyma.05G034500	Snakin-2 [Glycine soja]	-	-	-	-	-	-	-
Glyma.05G041400	0.353333	2.14667	-2.603	1.38347e-07	2.15346e-05	yes	Glyma.05G041400	PREDICTED: plant intracellular Ras-group-related LRR protein 9-like [Glycine max]	-	-	-	-	-	GO:0005515//protein binding;GO:0005488//binding	-
Glyma.05G071100	0.45	0.02	4.49185	0.000300207	0.0197217	yes	Glyma.05G071100	Serine/Threonine kinase, plant-type protein [Medicago truncatula]	-	-	-	-	-	GO:0000166//nucleotide binding;GO:0035639//purine ribonucleoside triphosphate binding;GO:0030554//adenyl nucleotide binding;GO:0097367//carbohydrate derivative binding;GO:0001883//purine nucleoside binding;GO:0001882//nucleoside binding;GO:0004672//protein kinase activity;GO:0016301//kinase activity;GO:1901363//heterocyclic compound binding;GO:0032550//purine ribonucleoside binding;GO:0005488//bi…	GO:0006793//phosphorus metabolic process;GO:0044260//cellular macromolecule metabolic process;GO:0006464//cellular protein modification process;GO:0019538//protein metabolic process;GO:0036211//protein modification process;GO:0006796//phosphate-containing compound metabolic process;GO:0044267//cellular protein metabolic process;GO:0009987//cellular process;GO:0043412//macromolecule modification;G…
Glyma.05G073100	8.67333	35.6	-2.03722	1.17965e-08	2.36298e-06	yes	Glyma.05G073100	PREDICTED: glyceraldehyde-3-phosphate dehydrogenase, cytosolic-like [Glycine max]	Metabolism	Carbohydrate metabolism;Global and Overview;Energy metabolism	ko01200//Carbon metabolism;ko01230//Biosynthesis of amino acids;ko00010//Glycolysis / Gluconeogenesis;ko00710//Carbon fixation in photosynthetic organisms	K00134	-	GO:0003824//catalytic activity;GO:0016620//oxidoreductase activity, acting on the aldehyde or oxo group of donors, NAD or NADP as acceptor;GO:0016491//oxidoreductase activity;GO:0016903//oxidoreductase activity, acting on the aldehyde or oxo group of donors	GO:0044699//single-organism process;GO:0008152//metabolic process;GO:0055114//oxidation-reduction process;GO:0044710//single-organism metabolic process
Glyma.05G090100	1.29	10.4567	-3.01898	2.04574e-12	7.29836e-10	yes	Glyma.05G090100	PREDICTED: 5-methyltetrahydropteroyltriglutamate--homocysteine methyltransferase-like [Glycine max]	Metabolism	Metabolism of other amino acids;Amino acid metabolism;Global and Overview	ko01230//Biosynthesis of amino acids;ko00270//Cysteine and methionine metabolism;ko00450//Selenocompound metabolism	K00549	-	GO:0042085//5-methyltetrahydropteroyltri-L-glutamate-dependent methyltransferase activity;GO:0046872//metal ion binding;GO:0003871//5-methyltetrahydropteroyltriglutamate-homocysteine S-methyltransferase activity;GO:0043169//cation binding;GO:0016741//transferase activity, transferring one-carbon groups;GO:0046914//transition metal ion binding;GO:0008168//methyltransferase activity;GO:0043167//ion…	GO:0008152//metabolic process;GO:0044711//single-organism biosynthetic process;GO:0006555//methionine metabolic process;GO:1901576//organic substance biosynthetic process;GO:0016053//organic acid biosynthetic process;GO:0044237//cellular metabolic process;GO:0000097//sulfur amino acid biosynthetic process;GO:0044281//small molecule metabolic process;GO:0043436//oxoacid metabolic process;GO:000908…
Glyma.05G099300	0.283333	0.001	8.14636	0.000536042	0.0323851	yes	Glyma.05G099300	PREDICTED: hyphally-regulated protein-like [Pyrus x bretschneideri]	-	-	-	-	-	-	-
Glyma.05G105200	0.21	1.57667	-2.90842	6.65464e-07	8.83837e-05	yes	Glyma.05G105200	PREDICTED: calcium-transporting ATPase 2, plasma membrane-type-like [Glycine max]	-	-	-	-	-	GO:0097159//organic cyclic compound binding;GO:0005516//calmodulin binding;GO:0043169//cation binding;GO:0005488//binding;GO:0005515//protein binding;GO:0036094//small molecule binding;GO:0043167//ion binding;GO:0046872//metal ion binding;GO:1901265//nucleoside phosphate binding;GO:1901363//heterocyclic compound binding;GO:0000166//nucleotide binding	-
Glyma.05G107600	0.1	1.34667	-3.75132	4.64927e-11	1.3941e-08	yes	Glyma.05G107600	PREDICTED: ACT domain-containing protein ACR1-like [Glycine max]	-	-	-	-	-	-	-
Glyma.05G110500	0.11	1.61	-3.87149	8.36054e-08	1.40423e-05	yes	Glyma.05G110500	PREDICTED: probable hexokinase-like 2 protein [Glycine max]	Metabolism	Carbohydrate metabolism;Global and Overview	ko01200//Carbon metabolism;ko00500//Starch and sucrose metabolism;ko00520//Amino sugar and nucleotide sugar metabolism;ko00010//Glycolysis / Gluconeogenesis;ko00052//Galactose metabolism;ko00051//Fructose and mannose metabolism	K00844	-	GO:0097367//carbohydrate derivative binding;GO:0001883//purine nucleoside binding;GO:0004396//hexokinase activity;GO:0032553//ribonucleotide binding;GO:0035639//purine ribonucleoside triphosphate binding;GO:0036094//small molecule binding;GO:0005536//glucose binding;GO:0032549//ribonucleoside binding;GO:0016301//kinase activity;GO:0043167//ion binding;GO:0005488//binding;GO:0032559//adenyl ribonu…	GO:0019725//cellular homeostasis;GO:0016310//phosphorylation;GO:0033500//carbohydrate homeostasis;GO:0009987//cellular process;GO:0005975//carbohydrate metabolic process;GO:0042592//homeostatic process;GO:0044699//single-organism process;GO:0044238//primary metabolic process;GO:0042593//glucose homeostasis;GO:0001678//cellular glucose homeostasis;GO:0006793//phosphorus metabolic process;GO:006500…
Glyma.05G119300	0.683333	2.27333	-1.73415	0.000775963	0.0439976	yes	Glyma.05G119300	heavy-metal-associated domain protein [Medicago truncatula]	-	-	-	-	-	GO:0043169//cation binding;GO:0043167//ion binding;GO:0005488//binding;GO:0046872//metal ion binding	GO:0030001//metal ion transport;GO:0006812//cation transport;GO:0006811//ion transport;GO:1902578//single-organism localization;GO:0006810//transport;GO:0044699//single-organism process;GO:0051179//localization;GO:0051234//establishment of localization;GO:0044765//single-organism transport
Glyma.05G126800	7.59667	24.6033	-1.69542	0.000319386	0.0207308	yes	Glyma.05G126800	stress up-regulated Nod 19 protein [Medicago truncatula]	-	-	-	-	-	-	-
Glyma.05G126900	0.406667	2.72667	-2.74522	1.57754e-10	4.40593e-08	yes	Glyma.05G126900	stress up-regulated Nod 19 protein [Medicago truncatula]	-	-	-	-	-	-	-
Glyma.05G137200	4	1.79333	1.15736	0.000236743	0.0160933	yes	Glyma.05G137200	ENTH/ANTH/VHS superfamily protein [Medicago truncatula]	-	-	-	-	-	GO:0043167//ion binding;GO:0008289//lipid binding;GO:0005543//phospholipid binding;GO:0043168//anion binding;GO:0005488//binding	-
Glyma.05G138000	0.706667	10.4033	-3.87987	1.58593e-09	3.76282e-07	yes	Glyma.05G138000	PREDICTED: polcalcin Phl p 7 [Glycine max]	Organismal Systems	Environmental adaptation	ko04626//Plant-pathogen interaction	K13448	-	-	-
Glyma.05G146200	0.6	2.68667	-2.16278	5.1065e-05	0.00434818	yes	Glyma.05G146200	PREDICTED: gelsolin-related protein of 125 kDa isoform X1 [Cucumis sativus]	-	-	-	-	-	-	-
Glyma.05G147100	0.43	2.15333	-2.32416	1.5547e-08	3.00345e-06	yes	Glyma.05G147100	PREDICTED: cytochrome P450 78A5-like [Glycine max]	-	-	-	-	-	GO:0046906//tetrapyrrole binding;GO:0016705//oxidoreductase activity, acting on paired donors, with incorporation or reduction of molecular oxygen;GO:0046872//metal ion binding;GO:1901363//heterocyclic compound binding;GO:0043169//cation binding;GO:0003824//catalytic activity;GO:0043167//ion binding;GO:0016491//oxidoreductase activity;GO:0046914//transition metal ion binding;GO:0097159//organic c…	GO:0008152//metabolic process;GO:0044699//single-organism process;GO:0044710//single-organism metabolic process;GO:0055114//oxidation-reduction process
Glyma.05G149800	7.23333	22.1933	-1.61739	1.84673e-06	0.000225652	yes	Glyma.05G149800	PREDICTED: cysteine proteinase inhibitor 4-like [Glycine max]	-	-	-	-	-	GO:0061134//peptidase regulator activity;GO:0004866//endopeptidase inhibitor activity;GO:0004857//enzyme inhibitor activity;GO:0030234//enzyme regulator activity;GO:0030414//peptidase inhibitor activity;GO:0098772//molecular function regulator;GO:0061135//endopeptidase regulator activity;GO:0004869//cysteine-type endopeptidase inhibitor activity	-
Glyma.05G153000	1.37	3.74667	-1.45143	4.20308e-05	0.00368154	yes	Glyma.05G153000	PREDICTED: probable magnesium transporter NIPA1 [Glycine max]	-	-	-	-	GO:0016021//integral component of membrane;GO:0016020//membrane;GO:0044425//membrane part;GO:0031224//intrinsic component of membrane	GO:0022891//substrate-specific transmembrane transporter activity;GO:0008324//cation transmembrane transporter activity;GO:0072509//divalent inorganic cation transmembrane transporter activity;GO:0022857//transmembrane transporter activity;GO:0022892//substrate-specific transporter activity;GO:0005215//transporter activity;GO:0015075//ion transmembrane transporter activity;GO:0015095//magnesium i…	GO:0030001//metal ion transport;GO:0070838//divalent metal ion transport;GO:0051179//localization;GO:0006810//transport;GO:0044699//single-organism process;GO:0072511//divalent inorganic cation transport;GO:0006811//ion transport;GO:0044765//single-organism transport;GO:0015693//magnesium ion transport;GO:0006812//cation transport;GO:0051234//establishment of localization;GO:1902578//single-organ…
Glyma.05G162500	4.1	10.4233	-1.34612	6.26456e-06	0.000686023	yes	Glyma.05G162500	PREDICTED: nodulin-26-like [Glycine max]	-	-	-	-	GO:0016020//membrane	GO:0005215//transporter activity	GO:0006810//transport;GO:0051234//establishment of localization;GO:0051179//localization
Glyma.05G163000	0.001	0.873333	-9.77039	4.16886e-10	1.08961e-07	yes	Glyma.05G163000	PREDICTED: protein NRT1/ PTR FAMILY 4.5-like [Glycine max]	-	-	-	-	GO:0016020//membrane	GO:0005215//transporter activity	GO:0006810//transport;GO:0051179//localization;GO:0051234//establishment of localization
Glyma.05G165700	0.0333333	0.266667	3	0.000600039	0.0357653	yes	Glyma.05G165700	PREDICTED: leucine-rich repeat and IQ domain-containing protein 1-like isoform X5 [Nicotiana tomentosiformis]	-	-	-	-	-	-	-
Glyma.05G171200	0.0366667	0.86	-4.5518	3.37714e-06	0.000392069	yes	Glyma.05G171200	PREDICTED: cationic amino acid transporter 1-like [Glycine max]	-	-	-	-	GO:0016020//membrane	GO:0005342//organic acid transmembrane transporter activity;GO:0008514//organic anion transmembrane transporter activity;GO:0022857//transmembrane transporter activity;GO:0008509//anion transmembrane transporter activity;GO:0022892//substrate-specific transporter activity;GO:0046943//carboxylic acid transmembrane transporter activity;GO:0015171//amino acid transmembrane transporter activity;GO:00…	GO:0003333//amino acid transmembrane transport;GO:1903825//organic acid transmembrane transport;GO:0044765//single-organism transport;GO:0055085//transmembrane transport;GO:0006820//anion transport;GO:0009987//cellular process;GO:0071702//organic substance transport;GO:0034220//ion transmembrane transport;GO:0044699//single-organism process;GO:0006810//transport;GO:1902578//single-organism locali…
Glyma.05G172500	0.17	1.28667	-2.92003	0.000407927	0.0255364	yes	Glyma.05G172500	PREDICTED: classical arabinogalactan protein 11-like [Cucumis melo]	-	-	-	-	-	-	-
Glyma.05G184300	0.356667	4.83333	-3.76037	2.88139e-08	5.27457e-06	yes	Glyma.05G184300	BnaC02g16620D [Brassica napus]	-	-	-	-	-	-	-
Glyma.05G193300	0.136667	1.50333	-3.45943	0.000247465	0.016637	yes	Glyma.05G193300	PREDICTED: nuclear transcription factor Y subunit B-7-like [Glycine max]	-	-	-	-	-	-	-
Glyma.05G198000	0.0133333	8.02667	-9.23362	6.17805e-23	6.86269e-20	yes	Glyma.05G198000	PREDICTED: defensin-like protein 1 [Glycine max]	-	-	-	-	-	-	-
Glyma.05G199500	0.406667	1.84667	-2.183	8.71124e-05	0.00696842	yes	Glyma.05G199500	PREDICTED: (+)-neomenthol dehydrogenase-like [Glycine max]	Metabolism	Lipid metabolism	ko00590//Arachidonic acid metabolism	K00079	-	-	-
Glyma.05G201400	0.55	2.82333	-2.3599	5.14356e-05	0.00436453	yes	Glyma.05G201400	PREDICTED: mitochondrial phosphate carrier protein 3, mitochondrial-like [Glycine max]	-	-	-	-	-	-	-
Glyma.05G202200	0.336667	3.01	-3.16037	1.61852e-08	3.09011e-06	yes	Glyma.05G202200	PREDICTED: nucleolin-like [Glycine max]	-	-	-	-	-	-	-
Glyma.05G204900	0.001	0.75	-9.55075	3.64549e-05	0.00326931	yes	Glyma.05G204900	Elicitor-responsive protein 3 [Glycine soja]	-	-	-	-	-	GO:0005515//protein binding;GO:0005488//binding	-
Glyma.05G205800	0.02	4.32333	-7.756	1.2914e-05	0.00130046	yes	Glyma.05G205800	PREDICTED: LIM domain-containing protein WLIM2b [Glycine max]	-	-	-	-	-	GO:0043167//ion binding;GO:0046914//transition metal ion binding;GO:0008270//zinc ion binding;GO:0005488//binding;GO:0043169//cation binding;GO:0046872//metal ion binding	-
Glyma.05G206500	0.18	1.8	-3.32193	1.12872e-06	0.000144796	yes	Glyma.05G206500	PREDICTED: actin-depolymerizing factor 7-like [Glycine max]	-	-	-	-	GO:0044464//cell part;GO:0044424//intracellular part;GO:0005622//intracellular;GO:0043226//organelle;GO:0043229//intracellular organelle;GO:0043228//non-membrane-bounded organelle;GO:0015629//actin cytoskeleton;GO:0005623//cell;GO:0005856//cytoskeleton;GO:0043232//intracellular non-membrane-bounded organelle	GO:0008092//cytoskeletal protein binding;GO:0005488//binding;GO:0005515//protein binding;GO:0003779//actin binding	GO:0071840//cellular component organization or biogenesis;GO:0006996//organelle organization;GO:0030042//actin filament depolymerization;GO:0032984//macromolecular complex disassembly;GO:0009987//cellular process;GO:0044763//single-organism cellular process;GO:0008154//actin polymerization or depolymerization;GO:0043624//cellular protein complex disassembly;GO:0030029//actin filament-based proces…
Glyma.05G211600	2.34	0.516667	2.1792	1.41646e-05	0.00139298	yes	Glyma.05G211600	heavy metal transport/detoxification superfamily protein [Medicago truncatula]	-	-	-	-	-	GO:0043169//cation binding;GO:0046872//metal ion binding;GO:0043167//ion binding;GO:0005488//binding	GO:0044765//single-organism transport;GO:0006812//cation transport;GO:0006811//ion transport;GO:1902578//single-organism localization;GO:0006810//transport;GO:0044699//single-organism process;GO:0030001//metal ion transport;GO:0051179//localization;GO:0051234//establishment of localization
Glyma.05G216600	4.13667	9.81667	-1.24676	0.000145765	0.0107153	yes	Glyma.05G216600	PREDICTED: long chain acyl-CoA synthetase 4-like [Glycine max]	Metabolism;Cellular Processes	Global and Overview;Lipid metabolism;Transport and catabolism	ko04146//Peroxisome;ko01212//Fatty acid metabolism;ko00071//Fatty acid degradation;ko00061//Fatty acid biosynthesis	K01897	-	GO:0003824//catalytic activity	GO:0008152//metabolic process
Glyma.05G220100	0.15	2.28	-3.926	3.56575e-08	6.40733e-06	yes	Glyma.05G220100	PREDICTED: probable methyltransferase PMT18 [Glycine max]	-	-	-	-	-	GO:0008168//methyltransferase activity;GO:0003824//catalytic activity;GO:0016741//transferase activity, transferring one-carbon groups;GO:0016740//transferase activity	-
Glyma.05G220500	0.53	16.1367	-4.92821	2.38542e-45	9.71583e-42	yes	Glyma.05G220500	PREDICTED: beta-amyrin 28-oxidase [Glycine max]	-	-	-	-	-	GO:0016705//oxidoreductase activity, acting on paired donors, with incorporation or reduction of molecular oxygen;GO:0043167//ion binding;GO:0020037//heme binding;GO:0005488//binding;GO:0097159//organic cyclic compound binding;GO:0046906//tetrapyrrole binding;GO:1901363//heterocyclic compound binding;GO:0046872//metal ion binding;GO:0043169//cation binding;GO:0005506//iron ion binding;GO:0016491/…	GO:0055114//oxidation-reduction process;GO:0044710//single-organism metabolic process;GO:0044699//single-organism process;GO:0008152//metabolic process
Glyma.05G224500	8.60667	33.44	-1.95805	4.34373e-05	0.00377765	yes	Glyma.05G224500	Inositol oxygenase 4 [Glycine soja]	Metabolism	Carbohydrate metabolism	ko00562//Inositol phosphate metabolism;ko00053//Ascorbate and aldarate metabolism	K00469	GO:0005737//cytoplasm;GO:0044424//intracellular part;GO:0044464//cell part;GO:0005622//intracellular;GO:0005623//cell	GO:0003824//catalytic activity;GO:0043169//cation binding;GO:0005488//binding;GO:0046872//metal ion binding;GO:0043167//ion binding;GO:0016491//oxidoreductase activity;GO:0050113//inositol oxygenase activity;GO:0005506//iron ion binding;GO:0016701//oxidoreductase activity, acting on single donors with incorporation of molecular oxygen;GO:0046914//transition metal ion binding	GO:0044238//primary metabolic process;GO:0071704//organic substance metabolic process;GO:1901575//organic substance catabolic process;GO:1901616//organic hydroxy compound catabolic process;GO:0006020//inositol metabolic process;GO:0044712//single-organism catabolic process;GO:0044724//single-organism carbohydrate catabolic process;GO:0019751//polyol metabolic process;GO:0019310//inositol cataboli…
Glyma.05G225600	0.383333	6.39333	-4.0599	2.10142e-08	3.9202e-06	yes	Glyma.05G225600	PREDICTED: profilin [Glycine max]	-	-	-	-	-	-	-
Glyma.05G232100	1.33	3.21	-1.27115	0.000199311	0.0139363	yes	Glyma.05G232100	PREDICTED: probable serine incorporator isoform X1 [Glycine max]	-	-	-	-	GO:0016020//membrane	-	-
Glyma.06G005100	11.2233	28.24	-1.33124	7.93776e-05	0.00639608	yes	Glyma.06G005100	PREDICTED: peptidyl-prolyl cis-trans isomerase 1-like [Glycine max]	-	-	-	-	-	GO:0003755//peptidyl-prolyl cis-trans isomerase activity;GO:0016859//cis-trans isomerase activity;GO:0003824//catalytic activity;GO:0016853//isomerase activity	GO:0009987//cellular process;GO:0006464//cellular protein modification process;GO:0044267//cellular protein metabolic process;GO:0018208//peptidyl-proline modification;GO:0043412//macromolecule modification;GO:0018193//peptidyl-amino acid modification;GO:0044260//cellular macromolecule metabolic process;GO:0000413//protein peptidyl-prolyl isomerization;GO:0008152//metabolic process;GO:0044238//pr…
Glyma.06G005400	0.596667	2.51667	-2.07652	6.42339e-07	8.55448e-05	yes	Glyma.06G005400	PREDICTED: probable alkaline/neutral invertase F [Glycine max]	-	-	-	-	-	GO:0033926//glycopeptide alpha-N-acetylgalactosaminidase activity;GO:0003824//catalytic activity;GO:0004553//hydrolase activity, hydrolyzing O-glycosyl compounds;GO:0016798//hydrolase activity, acting on glycosyl bonds;GO:0016787//hydrolase activity	-
Glyma.06G006700	0.1	1.72667	-4.10992	7.24187e-06	0.00077792	yes	Glyma.06G006700	PREDICTED: auxin-responsive protein SAUR23-like [Glycine max]	Environmental Information Processing	Signal transduction	ko04075//Plant hormone signal transduction	K14488	-	-	GO:0050896//response to stimulus;GO:0010033//response to organic substance;GO:0009725//response to hormone;GO:0009719//response to endogenous stimulus;GO:0042221//response to chemical;GO:0009733//response to auxin
Glyma.06G011800	0.01	0.263333	-4.71882	5.16689e-05	0.00436915	yes	Glyma.06G011800	SNF1-related protein kinase regulatory subunit gamma-1 [Glycine soja]	-	-	-	-	-	-	-
Glyma.06G013700	0.586667	2.85333	-2.28204	1.24987e-05	0.00126216	yes	Glyma.06G013700	PREDICTED: protein TIFY 10A-like [Glycine max]	Environmental Information Processing	Signal transduction	ko04075//Plant hormone signal transduction	K13464	-	-	-
Glyma.06G015500	0.0266667	0.36	-3.75489	2.10809e-05	0.00198909	yes	Glyma.06G015500	PREDICTED: MLO-like protein 9 [Glycine max]	-	-	-	-	GO:0016020//membrane;GO:0016021//integral component of membrane;GO:0044425//membrane part;GO:0031224//intrinsic component of membrane	-	GO:0006952//defense response;GO:0050896//response to stimulus;GO:0006950//response to stress
Glyma.06G017700	16.6133	41.1967	-1.31019	4.89344e-09	1.05866e-06	yes	Glyma.06G017700	PREDICTED: Niemann-Pick C1 protein-like isoform X1 [Glycine max]	-	-	-	-	GO:0016020//membrane	GO:0004888//transmembrane signaling receptor activity;GO:0008158//hedgehog receptor activity;GO:0038023//signaling receptor activity;GO:0060089//molecular transducer activity;GO:0004872//receptor activity;GO:0099600//transmembrane receptor activity;GO:0004871//signal transducer activity	-
Glyma.06G026700	0.05	0.573333	-3.51937	2.10074e-08	3.9202e-06	yes	Glyma.06G026700	PREDICTED: kinesin-like protein NACK1 [Glycine max]	-	-	-	-	GO:0005622//intracellular;GO:0015630//microtubule cytoskeleton;GO:0005856//cytoskeleton;GO:0043228//non-membrane-bounded organelle;GO:0032991//macromolecular complex;GO:0005623//cell;GO:0044430//cytoskeletal part;GO:0043234//protein complex;GO:0044464//cell part;GO:0043226//organelle;GO:0005871//kinesin complex;GO:0043229//intracellular organelle;GO:0044422//organelle part;GO:0044446//intracellul…	GO:0030554//adenyl nucleotide binding;GO:0043167//ion binding;GO:0005524//ATP binding;GO:1901363//heterocyclic compound binding;GO:0097367//carbohydrate derivative binding;GO:0043168//anion binding;GO:0097159//organic cyclic compound binding;GO:0005488//binding;GO:0005515//protein binding;GO:0008092//cytoskeletal protein binding;GO:0036094//small molecule binding;GO:0000166//nucleotide binding;GO…	GO:0006928//movement of cell or subcellular component;GO:0007018//microtubule-based movement;GO:0007017//microtubule-based process;GO:0044699//single-organism process;GO:0044763//single-organism cellular process;GO:0009987//cellular process
Glyma.06G026800	0.28	3.40333	-3.60345	7.97645e-13	2.93126e-10	yes	Glyma.06G026800	Transmembrane and coiled-coil domain-containing protein 4 [Glycine soja]	-	-	-	-	-	-	-
Glyma.06G047200	0.0633333	2.78	-5.45598	2.61648e-14	1.12178e-11	yes	Glyma.06G047200	PREDICTED: heptahelical transmembrane protein 4-like isoform X1 [Glycine max]	-	-	-	-	GO:0044425//membrane part;GO:0016021//integral component of membrane;GO:0016020//membrane;GO:0031224//intrinsic component of membrane	-	-
Glyma.06G048800	0.84	0.001	9.71425	0.000248892	0.01671	yes	Glyma.06G048800	hypothetical protein GLYMA_06G048800 [Glycine max]	-	-	-	-	-	-	-
Glyma.06G050900	0.103333	0.98	-3.24548	0.000408052	0.0255364	yes	Glyma.06G050900	PREDICTED: probable protein phosphatase 2C 72 [Glycine max]	-	-	-	-	-	GO:0016791//phosphatase activity;GO:0004722//protein serine/threonine phosphatase activity;GO:0004721//phosphoprotein phosphatase activity;GO:0016787//hydrolase activity;GO:0016788//hydrolase activity, acting on ester bonds;GO:0042578//phosphoric ester hydrolase activity;GO:0003824//catalytic activity	GO:0044260//cellular macromolecule metabolic process;GO:0016311//dephosphorylation;GO:0036211//protein modification process;GO:0006464//cellular protein modification process;GO:0019538//protein metabolic process;GO:0044238//primary metabolic process;GO:0044267//cellular protein metabolic process;GO:0006796//phosphate-containing compound metabolic process;GO:0043412//macromolecule modification;GO:…
Glyma.06G065400	0.233333	3.19333	-3.7746	3.14479e-10	8.39916e-08	yes	Glyma.06G065400	stress induced protein [Medicago truncatula]	-	-	-	-	-	-	-
Glyma.06G069100	0.913333	11.5167	-3.65644	0.00012486	0.0093098	yes	Glyma.06G069100	PREDICTED: protein SPA, chloroplastic-like [Arachis duranensis]	-	-	-	-	-	-	-
Glyma.06G071100	2.06667	5.31333	-1.36231	0.000315901	0.0205319	yes	Glyma.06G071100	PREDICTED: potassium channel AKT1-like [Glycine max]	-	-	-	-	GO:0016020//membrane	GO:0005215//transporter activity;GO:0022891//substrate-specific transmembrane transporter activity;GO:0015267//channel activity;GO:0005216//ion channel activity;GO:0022892//substrate-specific transporter activity;GO:0022838//substrate-specific channel activity;GO:0022857//transmembrane transporter activity;GO:0022803//passive transmembrane transporter activity;GO:0015075//ion transmembrane transp…	GO:0044765//single-organism transport;GO:0044699//single-organism process;GO:0055085//transmembrane transport;GO:0044763//single-organism cellular process;GO:1902578//single-organism localization;GO:0051179//localization;GO:0009987//cellular process;GO:0051234//establishment of localization;GO:0006810//transport;GO:0006811//ion transport
Glyma.06G071200	0.416667	1.68	-2.0115	0.000124785	0.0093098	yes	Glyma.06G071200	PREDICTED: boron transporter 4-like [Glycine max]	-	-	-	-	GO:0016020//membrane;GO:0044425//membrane part;GO:0016021//integral component of membrane;GO:0031224//intrinsic component of membrane	GO:0099516//ion antiporter activity;GO:0015291//secondary active transmembrane transporter activity;GO:0015301//anion:anion antiporter activity;GO:0022804//active transmembrane transporter activity;GO:0005215//transporter activity;GO:0015297//antiporter activity;GO:0022892//substrate-specific transporter activity;GO:0005452//inorganic anion exchanger activity;GO:0022891//substrate-specific transm…	GO:0006810//transport;GO:0051234//establishment of localization;GO:0006820//anion transport;GO:0044699//single-organism process;GO:0044765//single-organism transport;GO:1902578//single-organism localization;GO:0051179//localization;GO:0006811//ion transport
Glyma.06G094000	1.64	4.60333	-1.48898	1.84935e-08	3.50344e-06	yes	Glyma.06G094000	PREDICTED: rho GTPase-activating protein REN1 isoform X1 [Glycine max]	-	-	-	-	-	-	GO:0023052//signaling;GO:0050789//regulation of biological process;GO:0050794//regulation of cellular process;GO:0007154//cell communication;GO:0044700//single organism signaling;GO:0007165//signal transduction;GO:0044763//single-organism cellular process;GO:0044699//single-organism process;GO:0009987//cellular process;GO:0051716//cellular response to stimulus;GO:0050896//response to stimulus;GO:…
Glyma.06G107800	3.87333	8.33667	-1.10589	7.52306e-07	9.91098e-05	yes	Glyma.06G107800	PREDICTED: serine hydroxymethyltransferase 7-like [Glycine max]	Metabolism	Carbohydrate metabolism;Metabolism of cofactors and vitamins;Global and Overview;Amino acid metabolism;Metabolism of other amino acids	ko01200//Carbon metabolism;ko01230//Biosynthesis of amino acids;ko00630//Glyoxylate and dicarboxylate metabolism;ko00260//Glycine, serine and threonine metabolism;ko00460//Cyanoamino acid metabolism;ko00670//One carbon pool by folate	K00600	-	GO:0003824//catalytic activity;GO:0016740//transferase activity	-
Glyma.06G110500	1.96333	4.28333	-1.12543	0.000121422	0.00914423	yes	Glyma.06G110500	UPF0695 membrane protein [Glycine soja]	-	-	-	-	GO:0016020//membrane;GO:0031224//intrinsic component of membrane;GO:0044425//membrane part;GO:0016021//integral component of membrane	-	-
Glyma.06G113300	1.91	4.52	-1.24275	5.82434e-05	0.00485025	yes	Glyma.06G113300	PREDICTED: filament-like plant protein [Glycine max]	-	-	-	-	-	-	-
Glyma.06G119100	0.00666667	2.06	-8.27146	1.31961e-14	5.97195e-12	yes	Glyma.06G119100	Gibberellin 20 oxidase 2 [Glycine soja]	-	-	-	-	-	GO:0003824//catalytic activity;GO:0016491//oxidoreductase activity	GO:0044710//single-organism metabolic process;GO:0044699//single-organism process;GO:0055114//oxidation-reduction process;GO:0008152//metabolic process
Glyma.06G124300	8.95667	21.1433	-1.23917	0.000186016	0.0131194	yes	Glyma.06G124300	PREDICTED: dof zinc finger protein DOF3.5-like [Glycine max]	-	-	-	-	-	GO:1901363//heterocyclic compound binding;GO:0097159//organic cyclic compound binding;GO:0003676//nucleic acid binding;GO:0003677//DNA binding;GO:0005488//binding	GO:0050794//regulation of cellular process;GO:0019222//regulation of metabolic process;GO:0050789//regulation of biological process;GO:0060255//regulation of macromolecule metabolic process;GO:0051252//regulation of RNA metabolic process;GO:2001141//regulation of RNA biosynthetic process;GO:0010556//regulation of macromolecule biosynthetic process;GO:0019219//regulation of nucleobase-containing c…
Glyma.06G125300	9.76333	99.18	-3.3446	2.67484e-12	9.27203e-10	yes	Glyma.06G125300	Arabinogalactan peptide 16 [Glycine soja]	-	-	-	-	-	-	-
Glyma.06G125800	3.26	6.74	-1.04788	0.000824202	0.0463564	yes	Glyma.06G125800	PREDICTED: bidirectional sugar transporter SWEET3-like [Glycine max]	-	-	-	-	-	-	-
Glyma.06G127400	12.87	27.7567	-1.10882	1.20482e-06	0.00015335	yes	Glyma.06G127400	PREDICTED: glutamate synthase [NADH], amyloplastic-like isoform X1 [Glycine max]	Metabolism	Global and Overview;Amino acid metabolism;Energy metabolism	ko01230//Biosynthesis of amino acids;ko00250//Alanine, aspartate and glutamate metabolism;ko00910//Nitrogen metabolism	K00264	-	GO:0015930//glutamate synthase activity;GO:0003824//catalytic activity;GO:0016638//oxidoreductase activity, acting on the CH-NH2 group of donors;GO:0016491//oxidoreductase activity	GO:0006082//organic acid metabolic process;GO:0044710//single-organism metabolic process;GO:0044711//single-organism biosynthetic process;GO:0043436//oxoacid metabolic process;GO:0016053//organic acid biosynthetic process;GO:0071704//organic substance metabolic process;GO:1901566//organonitrogen compound biosynthetic process;GO:0044699//single-organism process;GO:0009987//cellular process;GO:0006…
Glyma.06G142300	2.36	6.57	-1.47711	0.000113475	0.0086931	yes	Glyma.06G142300	Two-component response regulator ARR17 [Cajanus cajan]	Environmental Information Processing	Signal transduction	ko04075//Plant hormone signal transduction	K14492	-	-	GO:0023052//signaling;GO:0044699//single-organism process;GO:0007165//signal transduction;GO:0065007//biological regulation;GO:0044700//single organism signaling;GO:0051716//cellular response to stimulus;GO:0000160//phosphorelay signal transduction system;GO:0050794//regulation of cellular process;GO:0007154//cell communication;GO:0050896//response to stimulus;GO:0050789//regulation of biological…
Glyma.06G145300	4.15333	1.02333	2.02099	1.52942e-07	2.35069e-05	yes	Glyma.06G145300	PREDICTED: peroxidase P7-like [Glycine max]	Metabolism	Biosynthesis of other secondary metabolites	ko00940//Phenylpropanoid biosynthesis	K00430	-	GO:0046906//tetrapyrrole binding;GO:0016491//oxidoreductase activity;GO:0005488//binding;GO:0003824//catalytic activity;GO:0097159//organic cyclic compound binding;GO:0020037//heme binding;GO:0004601//peroxidase activity;GO:1901363//heterocyclic compound binding;GO:0016684//oxidoreductase activity, acting on peroxide as acceptor;GO:0016209//antioxidant activity	GO:0055114//oxidation-reduction process;GO:0044710//single-organism metabolic process;GO:0044699//single-organism process;GO:0006950//response to stress;GO:0006979//response to oxidative stress;GO:0050896//response to stimulus;GO:0008152//metabolic process
Glyma.06G145400	0.52	2.76333	-2.40983	5.66026e-08	9.88039e-06	yes	Glyma.06G145400	PREDICTED: LOB domain-containing protein 15-like [Glycine max]	-	-	-	-	-	-	-
Glyma.06G157000	0.05	0.886667	-4.14839	3.18536e-07	4.48668e-05	yes	Glyma.06G157000	BnaCnng16300D [Brassica napus]	-	-	-	-	-	-	-
Glyma.06G158800	4.26	27.4267	-2.68665	2.84804e-19	2.32002e-16	yes	Glyma.06G158800	PREDICTED: aspartic proteinase nepenthesin-1-like [Glycine max]	-	-	-	-	-	GO:0016787//hydrolase activity;GO:0003824//catalytic activity;GO:0008233//peptidase activity;GO:0004190//aspartic-type endopeptidase activity;GO:0004175//endopeptidase activity;GO:0070001//aspartic-type peptidase activity;GO:0070011//peptidase activity, acting on L-amino acid peptides	GO:0006508//proteolysis;GO:0019538//protein metabolic process;GO:0008152//metabolic process;GO:0043170//macromolecule metabolic process;GO:0071704//organic substance metabolic process;GO:0044238//primary metabolic process
Glyma.06G160400	0.323333	6.91667	-4.41898	3.43909e-10	9.09804e-08	yes	Glyma.06G160400	PREDICTED: defensin Ec-AMP-D2 [Glycine max]	-	-	-	-	-	-	-
Glyma.06G161800	1.04667	5.17	-2.30436	1.96463e-08	3.69321e-06	yes	Glyma.06G161800	PREDICTED: GDSL esterase/lipase At1g71250 isoform X1 [Glycine max]	-	-	-	-	-	GO:0016787//hydrolase activity;GO:0003824//catalytic activity;GO:0016788//hydrolase activity, acting on ester bonds	-
Glyma.06G173300	0.413333	4.62	-3.48252	7.80484e-21	7.62938e-18	yes	Glyma.06G173300	PREDICTED: adenine/guanine permease AZG2-like [Glycine max]	-	-	-	-	GO:0016020//membrane	GO:0005215//transporter activity;GO:0022857//transmembrane transporter activity;GO:0015205//nucleobase transmembrane transporter activity;GO:0005345//purine nucleobase transmembrane transporter activity;GO:0022892//substrate-specific transporter activity;GO:0022891//substrate-specific transmembrane transporter activity	GO:0009987//cellular process;GO:0006810//transport;GO:0015851//nucleobase transport;GO:0051179//localization;GO:0006863//purine nucleobase transport;GO:0044763//single-organism cellular process;GO:0055085//transmembrane transport;GO:0044699//single-organism process;GO:1902578//single-organism localization;GO:0071702//organic substance transport;GO:0071705//nitrogen compound transport;GO:0051234//…
Glyma.06G174800	158.127	61.8833	1.35346	0.00018775	0.0132226	yes	Glyma.06G174800	cysteine proteinase precursor [Glycine max]	-	-	-	-	-	GO:0003824//catalytic activity;GO:0070011//peptidase activity, acting on L-amino acid peptides;GO:0008233//peptidase activity;GO:0016787//hydrolase activity;GO:0008234//cysteine-type peptidase activity	GO:0008152//metabolic process;GO:0019538//protein metabolic process;GO:0071704//organic substance metabolic process;GO:0006508//proteolysis;GO:0043170//macromolecule metabolic process;GO:0044238//primary metabolic process
Glyma.06G188400	7.52667	2.09	1.84851	9.57165e-06	0.000997493	yes	Glyma.06G188400	PREDICTED: transcription factor MYB35-like [Glycine max]	-	-	-	-	-	-	-
Glyma.06G193500	60.89	5.03667	3.59566	5.28693e-49	2.34913e-45	yes	Glyma.06G193500	glutathione S-transferase GST 12 [Glycine max]	Metabolism	Metabolism of other amino acids	ko00480//Glutathione metabolism	K00799	-	GO:0005515//protein binding;GO:0005488//binding	-
Glyma.06G195100	4.84333	11.77	-1.28104	5.51818e-05	0.00461827	yes	Glyma.06G195100	PREDICTED: thioredoxin-like 1-2, chloroplastic [Glycine max]	-	-	-	-	-	GO:0015035//protein disulfide oxidoreductase activity;GO:0016667//oxidoreductase activity, acting on a sulfur group of donors;GO:0016491//oxidoreductase activity;GO:0003824//catalytic activity;GO:0015036//disulfide oxidoreductase activity	GO:0044281//small molecule metabolic process;GO:0019725//cellular homeostasis;GO:0065007//biological regulation;GO:0065008//regulation of biological quality;GO:0044699//single-organism process;GO:0071704//organic substance metabolic process;GO:0009987//cellular process;GO:0042592//homeostatic process;GO:0044763//single-organism cellular process;GO:0045454//cell redox homeostasis;GO:0008152//metab…
Glyma.06G207300	0.0933333	4.26667	-5.51457	8.27643e-10	2.0534e-07	yes	Glyma.06G207300	PREDICTED: polygalacturonase-like [Glycine max]	Metabolism	Carbohydrate metabolism	ko00500//Starch and sucrose metabolism;ko00040//Pentose and glucuronate interconversions	K01213	-	GO:0003824//catalytic activity;GO:0004553//hydrolase activity, hydrolyzing O-glycosyl compounds;GO:0016787//hydrolase activity;GO:0016798//hydrolase activity, acting on glycosyl bonds;GO:0004650//polygalacturonase activity	GO:0008152//metabolic process;GO:0005975//carbohydrate metabolic process;GO:0071704//organic substance metabolic process;GO:0044238//primary metabolic process
Glyma.06G213300	1.8	5.09	-1.49967	1.88769e-09	4.37264e-07	yes	Glyma.06G213300	PREDICTED: protein argonaute PNH1-like [Glycine max]	-	-	-	-	-	GO:0005515//protein binding;GO:0003676//nucleic acid binding;GO:1901363//heterocyclic compound binding;GO:0097159//organic cyclic compound binding;GO:0005488//binding	-
Glyma.06G235100	0.001	1.64333	-10.6824	7.07153e-05	0.00577973	yes	Glyma.06G235100	BnaA05g24470D [Brassica napus]	-	-	-	-	-	-	-
Glyma.06G240700	3.80333	36.89	-3.27789	9.46237e-27	1.49188e-23	yes	Glyma.06G240700	PREDICTED: beta-glucuronosyltransferase GlcAT14A [Glycine max]	-	-	-	-	GO:0016020//membrane	GO:0016757//transferase activity, transferring glycosyl groups;GO:0016740//transferase activity;GO:0008375//acetylglucosaminyltransferase activity;GO:0016758//transferase activity, transferring hexosyl groups;GO:0008194//UDP-glycosyltransferase activity;GO:0003824//catalytic activity	-
Glyma.06G263400	0.1	0.823333	-3.04148	6.47713e-05	0.00535662	yes	Glyma.06G263400	PREDICTED: organic cation/carnitine transporter 4-like [Glycine max]	-	-	-	-	GO:0016020//membrane;GO:0016021//integral component of membrane;GO:0044425//membrane part;GO:0031224//intrinsic component of membrane	GO:0005215//transporter activity;GO:0022857//transmembrane transporter activity	GO:0044765//single-organism transport;GO:0055085//transmembrane transport;GO:0051234//establishment of localization;GO:0009987//cellular process;GO:0044763//single-organism cellular process;GO:0006810//transport;GO:0051179//localization;GO:0044699//single-organism process;GO:1902578//single-organism localization
Glyma.06G269700	8.82	21.2433	-1.26816	2.79811e-05	0.00258526	yes	Glyma.06G269700	thiamin biosynthetic enzyme [Glycine max]	Metabolism	Metabolism of cofactors and vitamins	ko00730//Thiamine metabolism	K03146	-	-	-
Glyma.06G288100	0.183333	2.11667	-3.52925	8.81452e-05	0.00701658	yes	Glyma.06G288100	PREDICTED: protein FAM136A-like [Glycine max]	-	-	-	-	-	-	-
Glyma.06G291700	3.91333	30.21	-2.94856	2.06566e-17	1.23123e-14	yes	Glyma.06G291700	PREDICTED: O-acyltransferase WSD1 [Glycine max]	-	-	-	-	-	GO:0004144//diacylglycerol O-acyltransferase activity;GO:0016747//transferase activity, transferring acyl groups other than amino-acyl groups;GO:0008374//O-acyltransferase activity;GO:0016740//transferase activity;GO:0003824//catalytic activity;GO:0016411//acylglycerol O-acyltransferase activity;GO:0016746//transferase activity, transferring acyl groups	GO:0009058//biosynthetic process;GO:0006629//lipid metabolic process;GO:0044763//single-organism cellular process;GO:0008152//metabolic process;GO:0008610//lipid biosynthetic process;GO:0044249//cellular biosynthetic process;GO:0009987//cellular process;GO:0044255//cellular lipid metabolic process;GO:0045017//glycerolipid biosynthetic process;GO:0044710//single-organism metabolic process;GO:00717…
Glyma.06G294800	15.86	55.95	-1.81875	1.53316e-06	0.00019019	yes	Glyma.06G294800	PREDICTED: GDSL esterase/lipase EXL3-like [Glycine max]	-	-	-	-	-	GO:0003824//catalytic activity;GO:0016788//hydrolase activity, acting on ester bonds;GO:0016787//hydrolase activity	-
Glyma.06G294900	0.113333	1.14	-3.33039	0.00036396	0.0233144	yes	Glyma.06G294900	PREDICTED: GDSL esterase/lipase EXL3-like [Glycine max]	-	-	-	-	-	GO:0016788//hydrolase activity, acting on ester bonds;GO:0016787//hydrolase activity;GO:0003824//catalytic activity	-
Glyma.06G298300	0.0666667	1.44	-4.43296	1.17662e-06	0.000150153	yes	Glyma.06G298300	PREDICTED: external alternative NAD(P)H-ubiquinone oxidoreductase B3, mitochondrial-like [Glycine max]	-	-	-	-	-	GO:0005509//calcium ion binding;GO:0043167//ion binding;GO:0016491//oxidoreductase activity;GO:0005488//binding;GO:0003824//catalytic activity;GO:0046872//metal ion binding;GO:0043169//cation binding	GO:0044699//single-organism process;GO:0008152//metabolic process;GO:0044710//single-organism metabolic process;GO:0055114//oxidation-reduction process
Glyma.06G303200	0.99	0.00666667	7.21432	0.00060222	0.0358399	yes	Glyma.06G303200	isocitrate lyase 1 [Glycine max]	Metabolism	Carbohydrate metabolism;Global and Overview	ko01200//Carbon metabolism;ko00630//Glyoxylate and dicarboxylate metabolism	K01637	-	GO:0016829//lyase activity;GO:0016833//oxo-acid-lyase activity;GO:0004451//isocitrate lyase activity;GO:0016830//carbon-carbon lyase activity;GO:0003824//catalytic activity	GO:0043436//oxoacid metabolic process;GO:0006082//organic acid metabolic process;GO:0044237//cellular metabolic process;GO:0019752//carboxylic acid metabolic process;GO:0009987//cellular process;GO:0044281//small molecule metabolic process;GO:0071704//organic substance metabolic process;GO:0044699//single-organism process;GO:0044710//single-organism metabolic process;GO:0008152//metabolic process…
Glyma.06G305200	0.0166667	0.306667	-4.20163	0.000239916	0.0162187	yes	Glyma.06G305200	PREDICTED: protein DETOXIFICATION 40-like [Glycine max]	-	-	-	-	GO:0016020//membrane	GO:0015291//secondary active transmembrane transporter activity;GO:0015238//drug transmembrane transporter activity;GO:0015297//antiporter activity;GO:0090484//drug transporter activity;GO:0022857//transmembrane transporter activity;GO:0022804//active transmembrane transporter activity;GO:0005215//transporter activity	GO:0051179//localization;GO:0006810//transport;GO:0044699//single-organism process;GO:0006855//drug transmembrane transport;GO:0044765//single-organism transport;GO:1902578//single-organism localization;GO:0051234//establishment of localization;GO:0055085//transmembrane transport;GO:0015893//drug transport;GO:0044763//single-organism cellular process;GO:0042493//response to drug;GO:0009987//cellu…
Glyma.06G307400	8.3	1.12333	2.88533	6.5847e-11	1.92715e-08	yes	Glyma.06G307400	PREDICTED: dirigent protein 23-like [Glycine max]	-	-	-	-	-	-	-
Glyma.06G312200	0.69	1.66667	-1.2723	4.82122e-05	0.00414133	yes	Glyma.06G312200	PREDICTED: transcription elongation factor SPT6-like [Glycine max]	-	-	-	-	-	GO:0003677//DNA binding;GO:0003676//nucleic acid binding;GO:1901363//heterocyclic compound binding;GO:0005488//binding;GO:0097159//organic cyclic compound binding	GO:0010556//regulation of macromolecule biosynthetic process;GO:2001141//regulation of RNA biosynthetic process;GO:0009889//regulation of biosynthetic process;GO:1903506//regulation of nucleic acid-templated transcription;GO:0006355//regulation of transcription, DNA-templated;GO:0060255//regulation of macromolecule metabolic process;GO:0065007//biological regulation;GO:0050794//regulation of cell…
Glyma.06G323100	0.266667	1.22333	-2.19771	0.00024667	0.0166064	yes	Glyma.06G323100	PREDICTED: endoglucanase 9-like [Glycine max]	-	-	-	-	-	GO:0016798//hydrolase activity, acting on glycosyl bonds;GO:0003824//catalytic activity;GO:0004553//hydrolase activity, hydrolyzing O-glycosyl compounds;GO:0016787//hydrolase activity	GO:0071704//organic substance metabolic process;GO:0005975//carbohydrate metabolic process;GO:0008152//metabolic process;GO:0044238//primary metabolic process
Glyma.07G005900	7.76333	3.21333	1.27261	4.14067e-06	0.000469558	yes	Glyma.07G005900	IST1-like protein [Glycine soja]	Cellular Processes	Transport and catabolism	ko04144//Endocytosis	K19476	-	-	-
Glyma.07G009500	0.03	1.23333	-5.36146	5.68654e-08	9.89094e-06	yes	Glyma.07G009500	PREDICTED: LOB domain-containing protein 22 [Glycine max]	-	-	-	-	-	-	-
Glyma.07G011700	0.276667	2.73667	-3.3062	1.56564e-05	0.0015123	yes	Glyma.07G011700	Inorganic pyrophosphatase 1 [Glycine soja]	Metabolism	Metabolism of cofactors and vitamins	ko00750//Vitamin B6 metabolism	K13248	-	GO:0016791//phosphatase activity;GO:0016788//hydrolase activity, acting on ester bonds;GO:0042578//phosphoric ester hydrolase activity;GO:0016787//hydrolase activity;GO:0003824//catalytic activity	GO:0008152//metabolic process
Glyma.07G013700	0.236667	0.00666667	5.14975	5.88126e-06	0.00065182	yes	Glyma.07G013700	PREDICTED: probable LRR receptor-like serine/threonine-protein kinase At1g05700 [Glycine max]	-	-	-	-	-	GO:0016772//transferase activity, transferring phosphorus-containing groups;GO:0016740//transferase activity;GO:0005515//protein binding;GO:0016301//kinase activity;GO:0004672//protein kinase activity;GO:0005488//binding;GO:0016773//phosphotransferase activity, alcohol group as acceptor;GO:0003824//catalytic activity	GO:0006468//protein phosphorylation;GO:0071704//organic substance metabolic process;GO:0006464//cellular protein modification process;GO:0019538//protein metabolic process;GO:0006796//phosphate-containing compound metabolic process;GO:0043170//macromolecule metabolic process;GO:0006793//phosphorus metabolic process;GO:0044260//cellular macromolecule metabolic process;GO:0043412//macromolecule mod…
Glyma.07G019800	0.06	0.423333	-2.81876	0.000123397	0.00926445	yes	Glyma.07G019800	PREDICTED: rop guanine nucleotide exchange factor 12-like isoform X1 [Glycine max]	-	-	-	-	-	GO:0005088//Ras guanyl-nucleotide exchange factor activity;GO:0098772//molecular function regulator;GO:0005085//guanyl-nucleotide exchange factor activity;GO:0005089//Rho guanyl-nucleotide exchange factor activity	-
Glyma.07G024500	0.273333	4.17667	-3.93362	0.00070314	0.0407188	yes	Glyma.07G024500	PREDICTED: probable pectinesterase/pectinesterase inhibitor 21 [Glycine max]	Metabolism	Carbohydrate metabolism	ko00500//Starch and sucrose metabolism;ko00040//Pentose and glucuronate interconversions	K01051	GO:0005618//cell wall;GO:0005623//cell;GO:0071944//cell periphery;GO:0044464//cell part;GO:0030312//external encapsulating structure	GO:0030599//pectinesterase activity;GO:0098772//molecular function regulator;GO:0003824//catalytic activity;GO:0030234//enzyme regulator activity;GO:0052689//carboxylic ester hydrolase activity;GO:0016788//hydrolase activity, acting on ester bonds;GO:0004857//enzyme inhibitor activity;GO:0016787//hydrolase activity	GO:0071840//cellular component organization or biogenesis;GO:0042545//cell wall modification;GO:0071555//cell wall organization;GO:0009987//cellular process;GO:0016043//cellular component organization;GO:0045229//external encapsulating structure organization;GO:0071554//cell wall organization or biogenesis
Glyma.07G025900	4.40667	9.50667	-1.10925	4.06338e-06	0.000461864	yes	Glyma.07G025900	PREDICTED: plasma membrane ATPase 4-like [Glycine max]	Metabolism	Energy metabolism	ko00190//Oxidative phosphorylation	K01535	-	GO:1901363//heterocyclic compound binding;GO:1901265//nucleoside phosphate binding;GO:0005488//binding;GO:0036094//small molecule binding;GO:0000166//nucleotide binding;GO:0046872//metal ion binding;GO:0043167//ion binding;GO:0043169//cation binding;GO:0097159//organic cyclic compound binding	-
Glyma.07G030000	1.05	3.16	-1.58954	2.48063e-05	0.00230939	yes	Glyma.07G030000	PREDICTED: palmitoyl-monogalactosyldiacylglycerol delta-7 desaturase, chloroplastic-like [Glycine max]	Metabolism	Global and Overview;Lipid metabolism	ko01212//Fatty acid metabolism;ko01040//Biosynthesis of unsaturated fatty acids	K00507	-	-	GO:0044238//primary metabolic process;GO:0071704//organic substance metabolic process;GO:0006629//lipid metabolic process;GO:0008152//metabolic process;GO:0044699//single-organism process;GO:0044710//single-organism metabolic process
Glyma.07G032400	0.563333	7.75667	-3.78338	3.36344e-11	1.04708e-08	yes	Glyma.07G032400	PREDICTED: late embryogenesis abundant protein 2-like [Glycine max]	-	-	-	-	-	-	-
Glyma.07G048100	11.6167	5.33667	1.12219	0.000271249	0.0179886	yes	Glyma.07G048100	PREDICTED: NAC domain-containing protein 14-like [Glycine max]	-	-	-	-	-	GO:0003677//DNA binding;GO:0003676//nucleic acid binding;GO:0005488//binding;GO:0097159//organic cyclic compound binding;GO:1901363//heterocyclic compound binding	GO:0050789//regulation of biological process;GO:0010468//regulation of gene expression;GO:0060255//regulation of macromolecule metabolic process;GO:0031323//regulation of cellular metabolic process;GO:2000112//regulation of cellular macromolecule biosynthetic process;GO:0080090//regulation of primary metabolic process;GO:0006355//regulation of transcription, DNA-templated;GO:0019222//regulation o…
Glyma.07G051200	0.596667	4.12333	-2.78881	8.20442e-09	1.69198e-06	yes	Glyma.07G051200	Os03g0315200 [Oryza sativa Japonica Group]	-	-	-	-	-	-	-
Glyma.07G055600	1.10667	3.77333	-1.76962	3.39148e-05	0.00308108	yes	Glyma.07G055600	PREDICTED: dynamin-related protein 5A-like [Glycine max]	-	-	-	-	-	GO:0017076//purine nucleotide binding;GO:0016817//hydrolase activity, acting on acid anhydrides;GO:0097159//organic cyclic compound binding;GO:0032550//purine ribonucleoside binding;GO:0032561//guanyl ribonucleotide binding;GO:0043167//ion binding;GO:0005525//GTP binding;GO:0019001//guanyl nucleotide binding;GO:0001883//purine nucleoside binding;GO:0017111//nucleoside-triphosphatase activity;GO:1…	-
Glyma.07G082400	0.376667	2.66	-2.82007	1.66284e-06	0.000205234	yes	Glyma.07G082400	PREDICTED: probable carboxylesterase 9 [Glycine max]	-	-	-	-	-	-	-
Glyma.07G088000	1.05667	0.113333	3.22088	6.93433e-05	0.00568409	yes	Glyma.07G088000	PREDICTED: glycine-rich cell wall structural protein-like [Glycine max]	-	-	-	-	-	-	-
Glyma.07G092500	0.0266667	0.743333	-4.8009	0.000145791	0.0107153	yes	Glyma.07G092500	PREDICTED: VQ motif-containing protein 20-like [Glycine max]	-	-	-	-	-	-	-
Glyma.07G100500	22.72	57.49	-1.33935	0.000341258	0.0220626	yes	Glyma.07G100500	PREDICTED: beta-glucosidase 44 [Glycine max]	Metabolism	Carbohydrate metabolism;Biosynthesis of other secondary metabolites;Metabolism of other amino acids	ko00500//Starch and sucrose metabolism;ko00940//Phenylpropanoid biosynthesis;ko00460//Cyanoamino acid metabolism	K05350	-	GO:0004553//hydrolase activity, hydrolyzing O-glycosyl compounds;GO:0016798//hydrolase activity, acting on glycosyl bonds;GO:0016787//hydrolase activity;GO:0003824//catalytic activity	GO:0005975//carbohydrate metabolic process;GO:0044238//primary metabolic process;GO:0071704//organic substance metabolic process;GO:0008152//metabolic process
Glyma.07G106500	0.983333	0.176667	2.47665	0.000113084	0.00869039	yes	Glyma.07G106500	PREDICTED: beta-galactosidase 15-like [Glycine max]	-	-	-	-	-	GO:0003824//catalytic activity;GO:0016798//hydrolase activity, acting on glycosyl bonds;GO:0004553//hydrolase activity, hydrolyzing O-glycosyl compounds;GO:0005488//binding;GO:0016787//hydrolase activity;GO:0030246//carbohydrate binding	GO:0044238//primary metabolic process;GO:0071704//organic substance metabolic process;GO:0008152//metabolic process;GO:0005975//carbohydrate metabolic process
Glyma.07G106700	0.91	0.0933333	3.2854	3.33769e-06	0.000388412	yes	Glyma.07G106700	PREDICTED: beta-galactosidase 15-like [Glycine max]	-	-	-	-	-	GO:0005488//binding;GO:0016798//hydrolase activity, acting on glycosyl bonds;GO:0004553//hydrolase activity, hydrolyzing O-glycosyl compounds;GO:0003824//catalytic activity;GO:0016787//hydrolase activity;GO:0030246//carbohydrate binding	GO:0071704//organic substance metabolic process;GO:0005975//carbohydrate metabolic process;GO:0008152//metabolic process;GO:0044238//primary metabolic process
Glyma.07G108300	0.55	2.5	-2.18442	2.80717e-05	0.00258874	yes	Glyma.07G108300	PREDICTED: vacuolar-sorting receptor 1-like [Glycine max]	-	-	-	-	-	-	-
Glyma.07G118900	6.17333	0.843333	2.87187	3.41528e-07	4.78295e-05	yes	Glyma.07G118900	nucleotide-diphospho-sugar transferase family protein [Medicago truncatula]	-	-	-	-	-	-	-
Glyma.07G125700	1.31667	7.36333	-2.48347	9.06731e-07	0.000118813	yes	Glyma.07G125700	PREDICTED: profilin-4-like [Glycine max]	-	-	-	-	-	-	-
Glyma.07G130700	0.04	1.02667	-4.68182	9.12189e-07	0.000119209	yes	Glyma.07G130700	PREDICTED: pollen receptor-like kinase 2 [Glycine max]	-	-	-	-	-	GO:0032559//adenyl ribonucleotide binding;GO:0097367//carbohydrate derivative binding;GO:0016301//kinase activity;GO:0036094//small molecule binding;GO:0001882//nucleoside binding;GO:0043167//ion binding;GO:0030554//adenyl nucleotide binding;GO:1901363//heterocyclic compound binding;GO:0016772//transferase activity, transferring phosphorus-containing groups;GO:0005488//binding;GO:0004672//protein…	GO:0006468//protein phosphorylation;GO:0043412//macromolecule modification;GO:0006796//phosphate-containing compound metabolic process;GO:0019538//protein metabolic process;GO:0036211//protein modification process;GO:0006793//phosphorus metabolic process;GO:0043170//macromolecule metabolic process;GO:0008152//metabolic process;GO:0044238//primary metabolic process;GO:0071704//organic substance me…
Glyma.07G148000	0.436667	5.23333	-3.58313	2.92273e-05	0.00268517	yes	Glyma.07G148000	Glucoamylase [Cajanus cajan]	-	-	-	-	-	GO:0030246//carbohydrate binding;GO:0003824//catalytic activity;GO:0005488//binding;GO:0001871//pattern binding;GO:2001070//starch binding;GO:0030247//polysaccharide binding	-
Glyma.07G170900	0.413333	0.001	8.69116	1.24231e-05	0.00125905	yes	Glyma.07G170900	PREDICTED: heat shock cognate 70 kDa protein 2-like [Vigna angularis]	-	-	-	-	-	-	-
Glyma.07G171000	0.203333	0.89	-2.12996	0.000381976	0.024246	yes	Glyma.07G171000	PREDICTED: dynamin-related protein 1C-like [Glycine max]	-	-	-	-	-	GO:1901265//nucleoside phosphate binding;GO:0097159//organic cyclic compound binding;GO:0016818//hydrolase activity, acting on acid anhydrides, in phosphorus-containing anhydrides;GO:0003824//catalytic activity;GO:0019001//guanyl nucleotide binding;GO:0017111//nucleoside-triphosphatase activity;GO:0043167//ion binding;GO:0036094//small molecule binding;GO:0032549//ribonucleoside binding;GO:001646…	-
Glyma.07G181700	1.39667	8.59667	-2.62179	2.9244e-08	5.29382e-06	yes	Glyma.07G181700	PREDICTED: guanosine nucleotide diphosphate dissociation inhibitor At5g09550 [Glycine max]	-	-	-	-	-	-	-
Glyma.07G183300	0.173333	0.943333	-2.44422	0.000114691	0.00874516	yes	Glyma.07G183300	PREDICTED: anthocyanidin 3-O-glucosyltransferase 7-like [Glycine max]	-	-	-	-	-	GO:0016757//transferase activity, transferring glycosyl groups;GO:0016758//transferase activity, transferring hexosyl groups;GO:0016740//transferase activity;GO:0003824//catalytic activity	GO:0008152//metabolic process
Glyma.07G184200	0.17	1.48	-3.12199	1.53449e-08	2.97618e-06	yes	Glyma.07G184200	PREDICTED: oligopeptide transporter 4-like [Glycine max]	-	-	-	-	-	-	GO:0006810//transport;GO:0055085//transmembrane transport;GO:0051234//establishment of localization;GO:0044763//single-organism cellular process;GO:0044699//single-organism process;GO:0051179//localization;GO:0044765//single-organism transport;GO:1902578//single-organism localization;GO:0009987//cellular process
Glyma.07G186000	5.23	12.5233	-1.25974	2.57682e-05	0.00239439	yes	Glyma.07G186000	Branched-chain-amino-acid aminotransferase 2, chloroplastic [Glycine soja]	Metabolism	Amino acid metabolism;Metabolism of cofactors and vitamins;Global and Overview	ko01230//Biosynthesis of amino acids;ko00270//Cysteine and methionine metabolism;ko01210//2-Oxocarboxylic acid metabolism;ko00280//Valine, leucine and isoleucine degradation;ko00770//Pantothenate and CoA biosynthesis;ko00290//Valine, leucine and isoleucine biosynthesis	K00826	-	GO:0003824//catalytic activity	GO:0008152//metabolic process
Glyma.07G192900	8.54667	25.4933	-1.57669	8.4377e-08	1.41155e-05	yes	Glyma.07G192900	PREDICTED: NAC transcription factor 25-like [Glycine max]	-	-	-	-	-	GO:1901363//heterocyclic compound binding;GO:0097159//organic cyclic compound binding;GO:0003677//DNA binding;GO:0003676//nucleic acid binding;GO:0005488//binding	GO:0031323//regulation of cellular metabolic process;GO:0010556//regulation of macromolecule biosynthetic process;GO:0051171//regulation of nitrogen compound metabolic process;GO:0065007//biological regulation;GO:0010468//regulation of gene expression;GO:2001141//regulation of RNA biosynthetic process;GO:2000112//regulation of cellular macromolecule biosynthetic process;GO:0060255//regulation of …
Glyma.07G196000	11.1067	24.3567	-1.13289	3.96687e-05	0.0035124	yes	Glyma.07G196000	PREDICTED: E3 ubiquitin-protein ligase RMA1H1-like [Glycine max]	Genetic Information Processing	Folding, sorting and degradation	ko04141//Protein processing in endoplasmic reticulum	K10666	-	GO:0043169//cation binding;GO:0005488//binding;GO:0046872//metal ion binding;GO:0043167//ion binding	-
Glyma.07G198100	0.52	5.56	-3.4185	1.91199e-07	2.8161e-05	yes	Glyma.07G198100	PREDICTED: protein RALF-like 19 [Glycine max]	-	-	-	-	-	-	-
Glyma.07G212200	0.06	1.35667	-4.49896	2.0595e-06	0.000249777	yes	Glyma.07G212200	PREDICTED: probable LRR receptor-like serine/threonine-protein kinase At1g51810 isoform X1 [Glycine max]	-	-	-	-	-	-	-
Glyma.07G225300	3.09	50.4733	-4.02984	2.10825e-16	1.0962e-13	yes	Glyma.07G225300	PREDICTED: L-ascorbate oxidase homolog [Glycine max]	-	-	-	-	-	GO:0005488//binding;GO:0016491//oxidoreductase activity;GO:0046914//transition metal ion binding;GO:0043167//ion binding;GO:0005507//copper ion binding;GO:0003824//catalytic activity;GO:0046872//metal ion binding;GO:0043169//cation binding	GO:0008152//metabolic process;GO:0055114//oxidation-reduction process;GO:0044710//single-organism metabolic process;GO:0044699//single-organism process
Glyma.07G225400	2.22333	43.9	-4.30342	2.40071e-18	1.58564e-15	yes	Glyma.07G225400	PREDICTED: L-ascorbate oxidase homolog [Glycine max]	Metabolism	Carbohydrate metabolism	ko00053//Ascorbate and aldarate metabolism	K00423	-	GO:0043167//ion binding;GO:0003824//catalytic activity;GO:0005488//binding;GO:0016491//oxidoreductase activity;GO:0043169//cation binding;GO:0046872//metal ion binding;GO:0046914//transition metal ion binding;GO:0005507//copper ion binding	GO:0044710//single-organism metabolic process;GO:0044699//single-organism process;GO:0055114//oxidation-reduction process;GO:0008152//metabolic process
Glyma.07G226000	1	5.28	-2.40054	3.94536e-06	0.000449495	yes	Glyma.07G226000	PREDICTED: 14-3-3-like protein GF14 iota [Glycine max]	-	-	-	-	-	GO:0005515//protein binding;GO:0019904//protein domain specific binding;GO:0005488//binding	-
Glyma.07G226800	0.07	0.406667	-2.53842	0.00013468	0.00997369	yes	Glyma.07G226800	Zinc finger protein ZAT4 [Glycine soja]	-	-	-	-	-	-	-
Glyma.07G227600	0.153333	1.40667	-3.19754	7.36742e-06	0.000787943	yes	Glyma.07G227600	PREDICTED: protein ENHANCED DISEASE RESISTANCE 2-like [Glycine max]	-	-	-	-	-	-	-
Glyma.07G241400	0.18	2.10333	-3.54661	0.000147981	0.0108599	yes	Glyma.07G241400	PREDICTED: outer envelope pore protein 16-2, chloroplastic-like [Glycine max]	-	-	-	-	-	-	-
Glyma.07G243500	1.72667	0.396667	2.12199	0.000708124	0.0409589	yes	Glyma.07G243500	stress-induced protein SAM22 [Glycine max]	-	-	-	-	-	-	GO:0050896//response to stimulus;GO:0006950//response to stress;GO:0006952//defense response;GO:0009607//response to biotic stimulus
Glyma.07G245100	0.05	1.68	-5.07039	0.000777366	0.0440261	yes	Glyma.07G245100	PREDICTED: exopolygalacturonase [Glycine max]	Metabolism	Carbohydrate metabolism	ko00500//Starch and sucrose metabolism;ko00040//Pentose and glucuronate interconversions	K01213	-	-	-
Glyma.07G245300	0.286667	6.81	-4.57021	9.69637e-07	0.000125983	yes	Glyma.07G245300	PREDICTED: pectinesterase/pectinesterase inhibitor-like [Glycine max]	Metabolism	Carbohydrate metabolism	ko00500//Starch and sucrose metabolism;ko00040//Pentose and glucuronate interconversions	K01051	GO:0071944//cell periphery;GO:0030312//external encapsulating structure;GO:0005623//cell;GO:0044464//cell part;GO:0005618//cell wall	GO:0098772//molecular function regulator;GO:0016788//hydrolase activity, acting on ester bonds;GO:0016787//hydrolase activity;GO:0052689//carboxylic ester hydrolase activity;GO:0003824//catalytic activity;GO:0004857//enzyme inhibitor activity;GO:0030234//enzyme regulator activity;GO:0030599//pectinesterase activity	GO:0045229//external encapsulating structure organization;GO:0071840//cellular component organization or biogenesis;GO:0071554//cell wall organization or biogenesis;GO:0071555//cell wall organization;GO:0016043//cellular component organization;GO:0042545//cell wall modification;GO:0009987//cellular process
Glyma.07G246100	0.283333	1.12333	-1.98721	0.000100757	0.00790465	yes	Glyma.07G246100	PREDICTED: protein DETOXIFICATION 55-like [Glycine max]	-	-	-	-	GO:0016020//membrane	GO:0015238//drug transmembrane transporter activity;GO:0022804//active transmembrane transporter activity;GO:0022857//transmembrane transporter activity;GO:0005215//transporter activity;GO:0015297//antiporter activity;GO:0015291//secondary active transmembrane transporter activity;GO:0090484//drug transporter activity	GO:0055085//transmembrane transport;GO:0044763//single-organism cellular process;GO:0050896//response to stimulus;GO:0042493//response to drug;GO:0044699//single-organism process;GO:0006810//transport;GO:0044765//single-organism transport;GO:0051234//establishment of localization;GO:0015893//drug transport;GO:1902578//single-organism localization;GO:0042221//response to chemical;GO:0051179//local…
Glyma.07G246600	0.143333	1.41	-3.29825	0.000176949	0.0125706	yes	Glyma.07G246600	PREDICTED: UDP-glucuronic acid decarboxylase 2-like [Glycine max]	Metabolism	Carbohydrate metabolism	ko00500//Starch and sucrose metabolism;ko00520//Amino sugar and nucleotide sugar metabolism	K08678	-	GO:0033764//steroid dehydrogenase activity, acting on the CH-OH group of donors, NAD or NADP as acceptor;GO:0016616//oxidoreductase activity, acting on the CH-OH group of donors, NAD or NADP as acceptor;GO:0003824//catalytic activity;GO:0016614//oxidoreductase activity, acting on CH-OH group of donors;GO:0003854//3-beta-hydroxy-delta5-steroid dehydrogenase activity;GO:0016491//oxidoreductase acti…	GO:0044699//single-organism process;GO:0006694//steroid biosynthetic process;GO:0009058//biosynthetic process;GO:0055114//oxidation-reduction process;GO:1901576//organic substance biosynthetic process;GO:0008610//lipid biosynthetic process;GO:0006629//lipid metabolic process;GO:0044238//primary metabolic process;GO:0008202//steroid metabolic process;GO:0044711//single-organism biosynthetic proces…
Glyma.07G260500	0.4	1.74333	-2.12378	7.78132e-09	1.63227e-06	yes	Glyma.07G260500	PREDICTED: starch synthase 3, chloroplastic/amyloplastic-like [Glycine max]	-	-	-	-	-	-	-
Glyma.07G263700	0.546667	2.31	-2.07916	2.8645e-06	0.000336552	yes	Glyma.07G263700	PREDICTED: uncharacterized SDCCAG3 family protein-like [Vigna angularis]	-	-	-	-	-	-	-
Glyma.07G265200	0.59	3.59	-2.6052	9.6024e-08	1.57492e-05	yes	Glyma.07G265200	Rho GDP-dissociation inhibitor 1 [Glycine soja]	-	-	-	-	GO:0044464//cell part;GO:0005622//intracellular;GO:0044424//intracellular part;GO:0005623//cell;GO:0005737//cytoplasm	GO:0030695//GTPase regulator activity;GO:0098772//molecular function regulator;GO:0030234//enzyme regulator activity;GO:0005092//GDP-dissociation inhibitor activity;GO:0060589//nucleoside-triphosphatase regulator activity;GO:0005094//Rho GDP-dissociation inhibitor activity	-
Glyma.08G007000	0.313333	1.58333	-2.33719	0.0003418	0.0220685	yes	Glyma.08G007000	PREDICTED: (+)-neomenthol dehydrogenase-like [Glycine max]	Metabolism	Lipid metabolism	ko00590//Arachidonic acid metabolism	K00079	-	-	-
Glyma.08G009600	0.0666667	1.41	-4.40259	4.37807e-07	6.01075e-05	yes	Glyma.08G009600	PREDICTED: nucleolin-like [Glycine max]	-	-	-	-	-	-	-
Glyma.08G011900	0.27	2.75667	-3.35189	0.000683889	0.039763	yes	Glyma.08G011900	PREDICTED: elicitor-responsive protein 3-like [Glycine max]	-	-	-	-	-	GO:0005488//binding;GO:0005515//protein binding	-
Glyma.08G013400	0.343333	2.74	-2.99649	2.3243e-05	0.00218466	yes	Glyma.08G013400	Actin-depolymerizing factor 7, partial [Glycine soja]	-	-	-	-	GO:0043229//intracellular organelle;GO:0005856//cytoskeleton;GO:0005623//cell;GO:0043226//organelle;GO:0043228//non-membrane-bounded organelle;GO:0043232//intracellular non-membrane-bounded organelle;GO:0044464//cell part;GO:0044424//intracellular part;GO:0005622//intracellular;GO:0015629//actin cytoskeleton	GO:0005515//protein binding;GO:0003779//actin binding;GO:0005488//binding;GO:0008092//cytoskeletal protein binding	GO:0007015//actin filament organization;GO:0032984//macromolecular complex disassembly;GO:0030029//actin filament-based process;GO:0030036//actin cytoskeleton organization;GO:0008154//actin polymerization or depolymerization;GO:0071840//cellular component organization or biogenesis;GO:0043624//cellular protein complex disassembly;GO:1902589//single-organism organelle organization;GO:0006996//orga…
Glyma.08G023100	6.40333	13.05	-1.02715	6.71622e-05	0.00552629	yes	Glyma.08G023100	PREDICTED: UDP-glucose 4-epimerase GEPI48 [Glycine max]	Metabolism	Carbohydrate metabolism	ko00520//Amino sugar and nucleotide sugar metabolism;ko00052//Galactose metabolism	K01784	-	GO:0048037//cofactor binding;GO:0050662//coenzyme binding;GO:0005488//binding;GO:0003824//catalytic activity	-
Glyma.08G027500	0.0633333	0.753333	-3.57225	9.71757e-07	0.000125983	yes	Glyma.08G027500	U-box domain-containing protein 35 [Glycine soja]	-	-	-	-	-	GO:0016740//transferase activity;GO:0016301//kinase activity;GO:0016773//phosphotransferase activity, alcohol group as acceptor;GO:0003824//catalytic activity;GO:0016772//transferase activity, transferring phosphorus-containing groups;GO:0004672//protein kinase activity	GO:0006468//protein phosphorylation;GO:0006796//phosphate-containing compound metabolic process;GO:0044238//primary metabolic process;GO:0009987//cellular process;GO:0008152//metabolic process;GO:0044260//cellular macromolecule metabolic process;GO:0043412//macromolecule modification;GO:0050896//response to stimulus;GO:0006793//phosphorus metabolic process;GO:0006464//cellular protein modificatio…
Glyma.08G032400	0.456667	9.46667	-4.37364	2.91507e-11	9.13313e-09	yes	Glyma.08G032400	PREDICTED: profilin-like [Glycine max]	-	-	-	-	-	-	-
Glyma.08G036000	0.0766667	0.753333	-3.29662	0.000390055	0.0246628	yes	Glyma.08G036000	Galactose oxidase [Glycine soja]	-	-	-	-	-	-	-
Glyma.08G044300	1.28	3.87	-1.59619	1.42586e-05	0.0013966	yes	Glyma.08G044300	PREDICTED: probable receptor-like protein kinase At1g67000 [Glycine max]	-	-	-	-	-	GO:0016773//phosphotransferase activity, alcohol group as acceptor;GO:0004672//protein kinase activity;GO:0016301//kinase activity;GO:0003824//catalytic activity;GO:0016740//transferase activity;GO:0016772//transferase activity, transferring phosphorus-containing groups	GO:0006796//phosphate-containing compound metabolic process;GO:0043170//macromolecule metabolic process;GO:0006468//protein phosphorylation;GO:0019538//protein metabolic process;GO:0044237//cellular metabolic process;GO:0009987//cellular process;GO:0006793//phosphorus metabolic process;GO:0044267//cellular protein metabolic process;GO:0071704//organic substance metabolic process;GO:0044238//prima…
Glyma.08G054500	0.001	2.07333	-11.0177	1.29311e-05	0.00130046	yes	Glyma.08G054500	PREDICTED: protein C2-DOMAIN ABA-RELATED 4 [Glycine max]	-	-	-	-	-	GO:0005488//binding;GO:0005515//protein binding	-
Glyma.08G066300	0.343333	0.001	8.42347	3.73762e-05	0.00334579	yes	Glyma.08G066300	PREDICTED: L-type lectin-domain containing receptor kinase IX.1-like [Nicotiana tabacum]	-	-	-	-	-	-	-
Glyma.08G068100	1.24333	6.39667	-2.36311	8.51967e-08	1.41155e-05	yes	Glyma.08G068100	PREDICTED: guanosine nucleotide diphosphate dissociation inhibitor At5g09550-like isoform X2 [Glycine max]	-	-	-	-	-	-	-
Glyma.08G080600	24.4567	7.41	1.72268	9.7412e-10	2.39252e-07	yes	Glyma.08G080600	PREDICTED: tetrahydrocannabinolic acid synthase-like [Glycine max]	-	-	-	-	-	GO:0005488//binding;GO:0050660//flavin adenine dinucleotide binding;GO:0043168//anion binding;GO:0000166//nucleotide binding;GO:1901265//nucleoside phosphate binding;GO:0050662//coenzyme binding;GO:0097159//organic cyclic compound binding;GO:0016491//oxidoreductase activity;GO:0036094//small molecule binding;GO:1901363//heterocyclic compound binding;GO:0048037//cofactor binding;GO:0003824//cataly…	GO:0055114//oxidation-reduction process;GO:0044710//single-organism metabolic process;GO:0044699//single-organism process;GO:0008152//metabolic process
Glyma.08G081800	4.10333	18.7533	-2.19228	1.84684e-09	4.29838e-07	yes	Glyma.08G081800	stress up-regulated Nod 19 protein [Medicago truncatula]	-	-	-	-	-	-	-
Glyma.08G093000	0.11	6.9	-5.97102	2.07302e-14	9.12802e-12	yes	Glyma.08G093000	PREDICTED: polcalcin Phl p 7 [Glycine max]	Organismal Systems	Environmental adaptation	ko04626//Plant-pathogen interaction	K13448	-	-	-
Glyma.08G098900	0.776667	4.03667	-2.3778	5.42644e-05	0.00458071	yes	Glyma.08G098900	hypothetical protein GLYMA_08G098900 [Glycine max]	-	-	-	-	-	-	-
Glyma.08G106700	1.24667	4.98333	-1.99904	3.99736e-09	8.72209e-07	yes	Glyma.08G106700	PREDICTED: 70 kDa peptidyl-prolyl isomerase-like [Glycine max]	-	-	-	-	-	-	GO:0006457//protein folding;GO:0009987//cellular process
Glyma.08G116400	0.763333	0.0466667	4.03185	1.08024e-05	0.00111623	yes	Glyma.08G116400	Bd 30K [Glycine max]	-	-	-	-	-	GO:0003824//catalytic activity;GO:0070011//peptidase activity, acting on L-amino acid peptides;GO:0016787//hydrolase activity;GO:0008234//cysteine-type peptidase activity;GO:0008233//peptidase activity	GO:0008152//metabolic process;GO:0019538//protein metabolic process;GO:0006508//proteolysis;GO:0044238//primary metabolic process;GO:0071704//organic substance metabolic process;GO:0043170//macromolecule metabolic process
Glyma.08G128100	17.9567	86.35	-2.26568	5.89555e-15	2.693e-12	yes	Glyma.08G128100	basic blue-like protein [Medicago truncatula]	-	-	-	-	-	GO:0009055//electron carrier activity	-
Glyma.08G151400	0.001	0.473333	-8.88671	0.000157176	0.0113978	yes	Glyma.08G151400	PREDICTED: serine/threonine-protein kinase HT1-like [Glycine max]	-	-	-	-	-	GO:0003824//catalytic activity;GO:0016772//transferase activity, transferring phosphorus-containing groups;GO:0016740//transferase activity;GO:0016773//phosphotransferase activity, alcohol group as acceptor;GO:0016301//kinase activity;GO:0004674//protein serine/threonine kinase activity;GO:0004672//protein kinase activity	GO:0006796//phosphate-containing compound metabolic process;GO:0008152//metabolic process;GO:0006464//cellular protein modification process;GO:0006793//phosphorus metabolic process;GO:0044267//cellular protein metabolic process;GO:0036211//protein modification process;GO:0009987//cellular process;GO:0016310//phosphorylation;GO:0043412//macromolecule modification;GO:0044260//cellular macromolecule…
Glyma.08G175200	8.99667	18.2667	-1.02175	3.26765e-05	0.00297966	yes	Glyma.08G175200	glutathione S-transferase [Glycine max]	Metabolism	Metabolism of other amino acids	ko00480//Glutathione metabolism	K00799	-	GO:0005488//binding;GO:0005515//protein binding	-
Glyma.08G177200	8.8	4.02667	1.12792	9.4215e-05	0.00747541	yes	Glyma.08G177200	PREDICTED: lysine-rich arabinogalactan protein 19-like [Glycine max]	-	-	-	-	-	-	-
Glyma.08G181500	3.34667	9.96667	-1.57439	2.07119e-07	3.03999e-05	yes	Glyma.08G181500	PREDICTED: peroxidase 43-like [Glycine max]	Metabolism	Biosynthesis of other secondary metabolites	ko00940//Phenylpropanoid biosynthesis	K00430	-	GO:0020037//heme binding;GO:0046906//tetrapyrrole binding;GO:0016209//antioxidant activity;GO:1901363//heterocyclic compound binding;GO:0003824//catalytic activity;GO:0097159//organic cyclic compound binding;GO:0016491//oxidoreductase activity;GO:0016684//oxidoreductase activity, acting on peroxide as acceptor;GO:0005488//binding;GO:0004601//peroxidase activity	GO:0050896//response to stimulus;GO:0044699//single-organism process;GO:0044710//single-organism metabolic process;GO:0006950//response to stress;GO:0055114//oxidation-reduction process;GO:0008152//metabolic process;GO:0006979//response to oxidative stress
Glyma.08G183500	24.58	4.46667	2.46021	9.5165e-05	0.00753855	yes	Glyma.08G183500	Bidirectional sugar transporter SWEET15 [Glycine soja]	-	-	-	-	-	-	-
Glyma.08G186000	0.143333	1.73333	-3.5961	6.27409e-06	0.000686023	yes	Glyma.08G186000	PREDICTED: transmembrane emp24 domain-containing protein p24delta3-like [Glycine max]	-	-	-	-	GO:0031224//intrinsic component of membrane;GO:0044425//membrane part;GO:0016021//integral component of membrane;GO:0016020//membrane	-	GO:0051179//localization;GO:0051234//establishment of localization;GO:0006810//transport
Glyma.08G187200	0.243333	2.00333	-3.0414	9.96257e-08	1.6231e-05	yes	Glyma.08G187200	PREDICTED: chaperone protein DnaJ-like [Glycine max]	-	-	-	-	-	-	-
Glyma.08G188600	2.31	0.61	1.92101	1.29119e-06	0.000162232	yes	Glyma.08G188600	PREDICTED: MLO-like protein 4 [Glycine max]	-	-	-	-	GO:0044425//membrane part;GO:0031224//intrinsic component of membrane;GO:0016021//integral component of membrane;GO:0016020//membrane	-	GO:0006950//response to stress;GO:0050896//response to stimulus;GO:0006952//defense response
Glyma.08G189500	0.00666667	0.253333	-5.24793	1.05898e-05	0.00109658	yes	Glyma.08G189500	PREDICTED: seed linoleate 9S-lipoxygenase-like [Glycine max]	Metabolism	Lipid metabolism	ko00591//Linoleic acid metabolism	K15718	-	GO:0005488//binding;GO:0043169//cation binding;GO:0005515//protein binding;GO:0016702//oxidoreductase activity, acting on single donors with incorporation of molecular oxygen, incorporation of two atoms of oxygen;GO:0043167//ion binding;GO:0016701//oxidoreductase activity, acting on single donors with incorporation of molecular oxygen;GO:0016491//oxidoreductase activity;GO:0046872//metal ion bind…	GO:0055114//oxidation-reduction process;GO:0044699//single-organism process;GO:0044710//single-organism metabolic process;GO:0008152//metabolic process
Glyma.08G192600	0.0266667	0.756667	-4.82655	9.77006e-05	0.0077144	yes	Glyma.08G192600	PREDICTED: LOB domain-containing protein 22-like isoform X1 [Glycine max]	-	-	-	-	-	-	-
Glyma.08G195000	4.89333	2.15667	1.18201	0.000473142	0.0291986	yes	Glyma.08G195000	PREDICTED: inorganic pyrophosphatase 2 [Glycine max]	Metabolism	Metabolism of cofactors and vitamins	ko00750//Vitamin B6 metabolism	K13248	-	GO:0016791//phosphatase activity;GO:0016787//hydrolase activity;GO:0042578//phosphoric ester hydrolase activity;GO:0003824//catalytic activity;GO:0016788//hydrolase activity, acting on ester bonds	GO:0008152//metabolic process
Glyma.08G197100	1.34667	6.32	-2.23053	0.000533584	0.0322856	yes	Glyma.08G197100	IAA-amino acid hydrolase ILR1-like 4 [Glycine soja]	-	-	-	-	-	GO:0016787//hydrolase activity;GO:0003824//catalytic activity	GO:0008152//metabolic process
Glyma.08G204900	1.28	3.35667	-1.39089	5.49832e-05	0.00460953	yes	Glyma.08G204900	Rho guanine nucleotide exchange factor 8 [Glycine soja]	-	-	-	-	-	GO:0005089//Rho guanyl-nucleotide exchange factor activity;GO:0005085//guanyl-nucleotide exchange factor activity;GO:0098772//molecular function regulator;GO:0005088//Ras guanyl-nucleotide exchange factor activity	-
Glyma.08G209400	0.983333	8.42333	-3.09864	0.000357612	0.0229379	yes	Glyma.08G209400	plant/F18G18-200 protein [Medicago truncatula]	-	-	-	-	-	-	-
Glyma.08G212900	2.27	6.68667	-1.55859	5.7197e-08	9.90494e-06	yes	Glyma.08G212900	Palmitoyl-monogalactosyldiacylglycerol delta-7 desaturase, chloroplastic [Glycine soja]	Metabolism	Global and Overview;Lipid metabolism	ko01212//Fatty acid metabolism;ko01040//Biosynthesis of unsaturated fatty acids	K00507	-	-	GO:0071704//organic substance metabolic process;GO:0044710//single-organism metabolic process;GO:0006629//lipid metabolic process;GO:0044699//single-organism process;GO:0008152//metabolic process;GO:0044238//primary metabolic process
Glyma.08G216500	0.303333	0.936667	-1.62663	0.000168663	0.0120873	yes	Glyma.08G216500	PREDICTED: plasma membrane ATPase-like [Glycine max]	Metabolism	Energy metabolism	ko00190//Oxidative phosphorylation	K01535	-	GO:1901363//heterocyclic compound binding;GO:0036094//small molecule binding;GO:1901265//nucleoside phosphate binding;GO:0043169//cation binding;GO:0000166//nucleotide binding;GO:0043167//ion binding;GO:0005488//binding;GO:0046872//metal ion binding;GO:0097159//organic cyclic compound binding	-
Glyma.08G218400	3.71667	7.46667	-1.00646	0.000741423	0.0425793	yes	Glyma.08G218400	PREDICTED: CBL-interacting serine/threonine-protein kinase 5-like [Glycine max]	Cellular Processes	Transport and catabolism	ko04140//Regulation of autophagy	K07198	-	-	GO:0050794//regulation of cellular process;GO:0044699//single-organism process;GO:0044763//single-organism cellular process;GO:0007154//cell communication;GO:0065007//biological regulation;GO:0044700//single organism signaling;GO:0009987//cellular process;GO:0050789//regulation of biological process;GO:0023052//signaling;GO:0051716//cellular response to stimulus;GO:0007165//signal transduction;GO…
Glyma.08G219300	0.176667	0.7	-1.98633	0.000320385	0.0207681	yes	Glyma.08G219300	Cyclic nucleotide gated channel 8 [Theobroma cacao]	Organismal Systems	Environmental adaptation	ko04626//Plant-pathogen interaction	K05391	GO:0016020//membrane	GO:0005215//transporter activity;GO:0022892//substrate-specific transporter activity;GO:0022803//passive transmembrane transporter activity;GO:0015075//ion transmembrane transporter activity;GO:0022838//substrate-specific channel activity;GO:0005216//ion channel activity;GO:0022857//transmembrane transporter activity;GO:0015267//channel activity;GO:0022891//substrate-specific transmembrane transp…	GO:0044699//single-organism process;GO:0006811//ion transport;GO:0051234//establishment of localization;GO:0009987//cellular process;GO:0051179//localization;GO:0044763//single-organism cellular process;GO:1902578//single-organism localization;GO:0055085//transmembrane transport;GO:0044765//single-organism transport;GO:0006810//transport
Glyma.08G230600	0.226667	5.47	-4.5929	2.16912e-14	9.46587e-12	yes	Glyma.08G230600	PREDICTED: embryonic abundant protein USP92-like [Vigna angularis]	-	-	-	-	-	-	-
Glyma.08G241000	2.87333	0.946667	1.6018	0.000136424	0.0100875	yes	Glyma.08G241000	Chorismate mutase, chloroplastic [Glycine soja]	Metabolism	Global and Overview;Amino acid metabolism	ko01230//Biosynthesis of amino acids;ko00400//Phenylalanine, tyrosine and tryptophan biosynthesis	K01850	-	GO:0016853//isomerase activity;GO:0003824//catalytic activity;GO:0016866//intramolecular transferase activity;GO:0004106//chorismate mutase activity	GO:1901360//organic cyclic compound metabolic process;GO:0019752//carboxylic acid metabolic process;GO:0006082//organic acid metabolic process;GO:0009987//cellular process;GO:0044711//single-organism biosynthetic process;GO:0009072//aromatic amino acid family metabolic process;GO:0046394//carboxylic acid biosynthetic process;GO:0044249//cellular biosynthetic process;GO:0006520//cellular amino aci…
Glyma.08G244800	0.606667	0.0466667	3.70044	6.23609e-05	0.00517479	yes	Glyma.08G244800	PREDICTED: UDP-glycosyltransferase 83A1-like [Glycine max]	-	-	-	-	-	GO:0016758//transferase activity, transferring hexosyl groups;GO:0016757//transferase activity, transferring glycosyl groups;GO:0003824//catalytic activity;GO:0016740//transferase activity	GO:0008152//metabolic process
Glyma.08G255700	1.85	47.3933	-4.67909	2.04579e-28	3.84577e-25	yes	Glyma.08G255700	PREDICTED: stress-induced protein KIN2-like [Cicer arietinum]	-	-	-	-	-	-	-
Glyma.08G255900	0.266667	7.53333	-4.82018	1.07029e-13	4.21867e-11	yes	Glyma.08G255900	PREDICTED: proline dehydrogenase 2, mitochondrial-like [Glycine max]	Metabolism	Amino acid metabolism	ko00330//Arginine and proline metabolism	K00318	-	GO:0016645//oxidoreductase activity, acting on the CH-NH group of donors;GO:0003824//catalytic activity;GO:0016491//oxidoreductase activity;GO:0004657//proline dehydrogenase activity	GO:0044238//primary metabolic process;GO:0008152//metabolic process;GO:0019752//carboxylic acid metabolic process;GO:0009056//catabolic process;GO:0016054//organic acid catabolic process;GO:0044248//cellular catabolic process;GO:0044237//cellular metabolic process;GO:0044699//single-organism process;GO:1901565//organonitrogen compound catabolic process;GO:0006082//organic acid metabolic process;G…
Glyma.08G273100	0.123333	6.84	-5.79336	2.75023e-24	3.7339e-21	yes	Glyma.08G273100	PREDICTED: phosphoenolpyruvate carboxykinase [ATP]-like [Glycine max]	Metabolism	Global and Overview;Carbohydrate metabolism;Energy metabolism	ko01200//Carbon metabolism;ko01200//Carbon metabolism;ko00010//Glycolysis / Gluconeogenesis;ko00010//Glycolysis / Gluconeogenesis;ko00620//Pyruvate metabolism;ko00620//Pyruvate metabolism;ko00710//Carbon fixation in photosynthetic organisms;ko00710//Carbon fixation in photosynthetic organisms;ko00020//Citrate cycle (TCA cycle);ko00020//Citrate cycle (TCA cycle)	K01610	-	GO:0043167//ion binding;GO:0001883//purine nucleoside binding;GO:0032550//purine ribonucleoside binding;GO:0001882//nucleoside binding;GO:0097367//carbohydrate derivative binding;GO:0004612//phosphoenolpyruvate carboxykinase (ATP) activity;GO:1901363//heterocyclic compound binding;GO:0000166//nucleotide binding;GO:1901265//nucleoside phosphate binding;GO:0032549//ribonucleoside binding;GO:0035639…	GO:1901576//organic substance biosynthetic process;GO:0006006//glucose metabolic process;GO:0009058//biosynthetic process;GO:0044238//primary metabolic process;GO:0005996//monosaccharide metabolic process;GO:0016051//carbohydrate biosynthetic process;GO:0044283//small molecule biosynthetic process;GO:0044711//single-organism biosynthetic process;GO:0005975//carbohydrate metabolic process;GO:00463…
Glyma.08G280300	0.15	0.963333	-2.68307	1.54091e-05	0.00149135	yes	Glyma.08G280300	PREDICTED: mitochondrial uncoupling protein 5-like [Glycine max]	-	-	-	-	-	-	-
Glyma.08G296900	0.636667	12.4933	-4.29448	7.90943e-11	2.27401e-08	yes	Glyma.08G296900	PREDICTED: pectate lyase-like [Glycine max]	Metabolism	Carbohydrate metabolism	ko00040//Pentose and glucuronate interconversions	K01728	-	GO:0016835//carbon-oxygen lyase activity;GO:0030570//pectate lyase activity;GO:0016829//lyase activity;GO:0016837//carbon-oxygen lyase activity, acting on polysaccharides;GO:0003824//catalytic activity	-
Glyma.08G313900	0.001	0.316667	-8.30682	0.000821388	0.0462513	yes	Glyma.08G313900	Double-stranded RNA-binding protein 1 [Glycine soja]	-	-	-	-	-	-	-
Glyma.08G324100	31.4733	5.67	2.47271	9.39724e-14	3.76475e-11	yes	Glyma.08G324100	Lipid transfer protein [Medicago truncatula]	-	-	-	-	-	-	-
Glyma.08G332400	0.001	1.11	-10.1163	5.24035e-08	9.24648e-06	yes	Glyma.08G332400	serine-rich family protein [Populus trichocarpa]	-	-	-	-	-	-	-
Glyma.08G334500	0.646667	61.6633	-6.57525	4.12858e-05	0.00362929	yes	Glyma.08G334500	Maternal effect embryo arrest 59 [Theobroma cacao]	-	-	-	-	-	-	-
Glyma.08G354100	0.436667	3.08667	-2.82145	0.000440761	0.0274079	yes	Glyma.08G354100	PREDICTED: cytochrome b5-like [Glycine max]	-	-	-	-	-	-	-
Glyma.08G355900	4.56333	17.5667	-1.94468	2.79576e-10	7.50801e-08	yes	Glyma.08G355900	PREDICTED: protein SULFUR DEFICIENCY-INDUCED 1-like [Glycine max]	-	-	-	-	-	GO:0005515//protein binding;GO:0005488//binding	-
Glyma.09G007000	0.001	6.88667	-12.7496	6.33634e-06	0.000691283	yes	Glyma.09G007000	chaperonin-like RbcX protein [Medicago truncatula]	-	-	-	-	-	-	-
Glyma.09G013700	6.76	13.8333	-1.03305	0.000117808	0.00894098	yes	Glyma.09G013700	PREDICTED: pollen-specific leucine-rich repeat extensin-like protein 1 [Glycine max]	-	-	-	-	-	-	-
Glyma.09G021900	5.83333	90.6367	-3.9577	5.58399e-19	4.26443e-16	yes	Glyma.09G021900	plant invertase/pectin methylesterase inhibitor [Medicago truncatula]	-	-	-	-	-	GO:0098772//molecular function regulator;GO:0004857//enzyme inhibitor activity;GO:0030234//enzyme regulator activity	-
Glyma.09G026300	0.166667	13.5633	-6.3466	2.93361e-19	2.35054e-16	yes	Glyma.09G026300	hypothetical protein glysoja_030695 [Glycine soja]	-	-	-	-	-	-	-
Glyma.09G032900	7.60667	19.13	-1.3305	1.61409e-08	3.09011e-06	yes	Glyma.09G032900	30S ribosomal protein S6 [Glycine soja]	-	-	-	-	GO:0044464//cell part;GO:0043226//organelle;GO:0043229//intracellular organelle;GO:0043228//non-membrane-bounded organelle;GO:1990904//ribonucleoprotein complex;GO:0005840//ribosome;GO:0032991//macromolecular complex;GO:0044444//cytoplasmic part;GO:0005737//cytoplasm;GO:0043232//intracellular non-membrane-bounded organelle;GO:0005622//intracellular;GO:0030529//intracellular ribonucleoprotein comp…	GO:0003735//structural constituent of ribosome;GO:0003723//RNA binding;GO:0019843//rRNA binding;GO:0005488//binding;GO:0003676//nucleic acid binding;GO:0097159//organic cyclic compound binding;GO:0005198//structural molecule activity;GO:1901363//heterocyclic compound binding	GO:0008152//metabolic process;GO:0006807//nitrogen compound metabolic process;GO:0034641//cellular nitrogen compound metabolic process;GO:0044267//cellular protein metabolic process;GO:0006518//peptide metabolic process;GO:0019538//protein metabolic process;GO:0009059//macromolecule biosynthetic process;GO:0009058//biosynthetic process;GO:0044260//cellular macromolecule metabolic process;GO:00099…
Glyma.09G035900	0.001	0.806667	-9.65583	6.94288e-05	0.00568409	yes	Glyma.09G035900	PREDICTED: probable N-acetyltransferase HLS1-like [Glycine max]	-	-	-	-	-	GO:0008080//N-acetyltransferase activity;GO:0016746//transferase activity, transferring acyl groups;GO:0003824//catalytic activity;GO:0016410//N-acyltransferase activity;GO:0016740//transferase activity;GO:0016407//acetyltransferase activity;GO:0016747//transferase activity, transferring acyl groups other than amino-acyl groups	-
Glyma.09G037100	0.98	0.001	9.93664	9.35707e-05	0.00743636	yes	Glyma.09G037100	PREDICTED: glucan endo-1,3-beta-glucosidase, basic isoform isoform X2 [Glycine max]	-	-	-	-	-	GO:0016787//hydrolase activity;GO:0003824//catalytic activity;GO:0016798//hydrolase activity, acting on glycosyl bonds;GO:0004553//hydrolase activity, hydrolyzing O-glycosyl compounds	GO:0044238//primary metabolic process;GO:0008152//metabolic process;GO:0005975//carbohydrate metabolic process;GO:0071704//organic substance metabolic process
Glyma.09G037800	0.123333	4.81333	-5.2864	1.46757e-16	7.79661e-14	yes	Glyma.09G037800	PREDICTED: outer envelope pore protein 16-2, chloroplastic-like [Glycine max]	-	-	-	-	-	-	-
Glyma.09G040400	1.63	14.97	-3.19913	8.11442e-18	5.02026e-15	yes	Glyma.09G040400	Disease resistance response protein DRRG49-C [Glycine soja]	-	-	-	-	-	-	GO:0050896//response to stimulus;GO:0009607//response to biotic stimulus;GO:0006950//response to stress;GO:0006952//defense response
Glyma.09G045600	3.55667	8.57667	-1.26989	4.1426e-05	0.00363508	yes	Glyma.09G045600	PREDICTED: flowering-promoting factor 1-like protein 3 [Glycine max]	-	-	-	-	-	-	-
Glyma.09G048300	2.23333	1.04	1.10262	0.000235737	0.0160472	yes	Glyma.09G048300	PREDICTED: LRR receptor-like serine/threonine-protein kinase GSO1 [Glycine max]	-	-	-	-	-	GO:0097367//carbohydrate derivative binding;GO:0005515//protein binding;GO:0005488//binding;GO:0032559//adenyl ribonucleotide binding;GO:0032550//purine ribonucleoside binding;GO:0036094//small molecule binding;GO:0017076//purine nucleotide binding;GO:0003824//catalytic activity;GO:0016773//phosphotransferase activity, alcohol group as acceptor;GO:0032555//purine ribonucleotide binding;GO:0043168…	GO:0006796//phosphate-containing compound metabolic process;GO:0044260//cellular macromolecule metabolic process;GO:0006464//cellular protein modification process;GO:0043170//macromolecule metabolic process;GO:0008152//metabolic process;GO:0016310//phosphorylation;GO:0043412//macromolecule modification;GO:0044237//cellular metabolic process;GO:0009987//cellular process;GO:0006793//phosphorus meta…
Glyma.09G050900	18.2167	102.677	-2.49478	1.51961e-12	5.46121e-10	yes	Glyma.09G050900	PREDICTED: polygalacturonase QRT3-like [Glycine max]	-	-	-	-	-	-	-
Glyma.09G067800	0.15	0.626667	-2.06274	0.000206694	0.0143296	yes	Glyma.09G067800	PREDICTED: mechanosensitive ion channel protein 10-like [Glycine max]	-	-	-	-	GO:0016020//membrane	-	GO:0009987//cellular process;GO:0044763//single-organism cellular process;GO:0044699//single-organism process;GO:0044765//single-organism transport;GO:0055085//transmembrane transport;GO:0006810//transport;GO:0051234//establishment of localization;GO:1902578//single-organism localization;GO:0051179//localization
Glyma.09G069800	14.27	51.89	-1.86247	0.000112984	0.00869039	yes	Glyma.09G069800	PREDICTED: thiol protease aleurain-like [Glycine max]	-	-	-	-	-	GO:0008234//cysteine-type peptidase activity;GO:0070011//peptidase activity, acting on L-amino acid peptides;GO:0003824//catalytic activity;GO:0008233//peptidase activity;GO:0016787//hydrolase activity	GO:0071704//organic substance metabolic process;GO:0008152//metabolic process;GO:0006508//proteolysis;GO:0044238//primary metabolic process;GO:0019538//protein metabolic process;GO:0043170//macromolecule metabolic process
Glyma.09G080100	5.81333	0.43	3.75696	0.000104657	0.00817128	yes	Glyma.09G080100	Guanine deaminase [Glycine soja]	-	-	-	-	-	GO:0043167//ion binding;GO:0046872//metal ion binding;GO:0008270//zinc ion binding;GO:0043169//cation binding;GO:0005488//binding;GO:0046914//transition metal ion binding	-
Glyma.09G119000	0.00666667	0.263333	-5.30378	0.000235121	0.0160275	yes	Glyma.09G119000	PREDICTED: cellulose synthase-like protein D1 [Glycine max]	-	-	-	-	-	-	-
Glyma.09G122000	1.54333	8.00333	-2.37455	1.73086e-09	4.0672e-07	yes	Glyma.09G122000	PREDICTED: 21 kDa protein-like [Glycine max]	-	-	-	-	-	GO:0030234//enzyme regulator activity;GO:0098772//molecular function regulator;GO:0004857//enzyme inhibitor activity	-
Glyma.09G124200	5.51667	1.51333	1.86607	3.72721e-07	5.17532e-05	yes	Glyma.09G124200	PREDICTED: probable peroxygenase 4 [Glycine max]	Metabolism	Lipid metabolism	ko00073//Cutin, suberine and wax biosynthesis	K17991	-	-	-
Glyma.09G132100	0.276667	1.49667	-2.43553	8.46847e-06	0.000893964	yes	Glyma.09G132100	PREDICTED: probable polygalacturonase [Glycine max]	-	-	-	-	-	-	-
Glyma.09G143000	0.243333	5.67333	-4.54319	7.63776e-05	0.00618051	yes	Glyma.09G143000	C5a peptidase [Gossypium arboreum]	-	-	-	-	-	-	-
Glyma.09G150000	0.753333	4.21	-2.48246	6.15662e-11	1.81272e-08	yes	Glyma.09G150000	PREDICTED: transcription factor bHLH118-like [Glycine max]	-	-	-	-	-	GO:0003677//DNA binding;GO:0005515//protein binding;GO:1901363//heterocyclic compound binding;GO:0003676//nucleic acid binding;GO:0097159//organic cyclic compound binding;GO:0046983//protein dimerization activity;GO:0005488//binding	-
Glyma.09G166400	5.81	26.0833	-2.16652	1.02416e-19	9.10121e-17	yes	Glyma.09G166400	PREDICTED: organic cation/carnitine transporter 1-like [Glycine max]	-	-	-	-	GO:0044425//membrane part;GO:0016021//integral component of membrane;GO:0031224//intrinsic component of membrane;GO:0016020//membrane	-	GO:0009987//cellular process;GO:1902578//single-organism localization;GO:0044699//single-organism process;GO:0055085//transmembrane transport;GO:0051179//localization;GO:0051234//establishment of localization;GO:0044763//single-organism cellular process;GO:0006810//transport;GO:0044765//single-organism transport
Glyma.09G173200	7.62333	2.74	1.47625	1.36532e-07	2.13199e-05	yes	Glyma.09G173200	cytosolic glutamine synthetase alpha [Glycine max]	Metabolism	Energy metabolism;Amino acid metabolism;Carbohydrate metabolism;Global and Overview	ko01230//Biosynthesis of amino acids;ko00630//Glyoxylate and dicarboxylate metabolism;ko00250//Alanine, aspartate and glutamate metabolism;ko00220//Arginine biosynthesis;ko00910//Nitrogen metabolism	K01915	-	GO:0003824//catalytic activity;GO:0016211//ammonia ligase activity;GO:0004356//glutamate-ammonia ligase activity;GO:0016880//acid-ammonia (or amide) ligase activity;GO:0016879//ligase activity, forming carbon-nitrogen bonds;GO:0016874//ligase activity	GO:0009058//biosynthetic process;GO:0009987//cellular process;GO:0071704//organic substance metabolic process;GO:0044238//primary metabolic process;GO:0044281//small molecule metabolic process;GO:1901566//organonitrogen compound biosynthetic process;GO:0006541//glutamine metabolic process;GO:0009064//glutamine family amino acid metabolic process;GO:0006082//organic acid metabolic process;GO:00442…
Glyma.09G183700	0.0733333	1.63667	-4.48015	4.5416e-06	0.000510288	yes	Glyma.09G183700	PREDICTED: VQ motif-containing protein 20-like [Glycine max]	-	-	-	-	-	-	-
Glyma.09G186200	8.03667	3.16	1.34667	2.66397e-07	3.79605e-05	yes	Glyma.09G186200	PREDICTED: cytochrome P450 CYP736A12 [Glycine max]	-	-	-	-	-	GO:1901363//heterocyclic compound binding;GO:0020037//heme binding;GO:0046906//tetrapyrrole binding;GO:0016705//oxidoreductase activity, acting on paired donors, with incorporation or reduction of molecular oxygen;GO:0005506//iron ion binding;GO:0046872//metal ion binding;GO:0005488//binding;GO:0003824//catalytic activity;GO:0043167//ion binding;GO:0046914//transition metal ion binding;GO:0097159…	GO:0044710//single-organism metabolic process;GO:0008152//metabolic process;GO:0055114//oxidation-reduction process;GO:0044699//single-organism process
Glyma.09G189000	0.0366667	0.323333	-3.14048	0.000732557	0.0422222	yes	Glyma.09G189000	PREDICTED: ARF guanine-nucleotide exchange factor GNL2 [Glycine max]	Cellular Processes	Transport and catabolism	ko04144//Endocytosis	K18443	-	GO:0005086//ARF guanyl-nucleotide exchange factor activity;GO:0098772//molecular function regulator;GO:0005085//guanyl-nucleotide exchange factor activity	GO:1902531//regulation of intracellular signal transduction;GO:0046578//regulation of Ras protein signal transduction;GO:0009966//regulation of signal transduction;GO:0065007//biological regulation;GO:0050794//regulation of cellular process;GO:0051056//regulation of small GTPase mediated signal transduction;GO:0032012//regulation of ARF protein signal transduction;GO:0010646//regulation of cell c…
Glyma.09G194400	0.0233333	0.59	-4.66025	0.000283232	0.0187071	yes	Glyma.09G194400	PREDICTED: sugar transport protein 14-like [Glycine max]	-	-	-	-	GO:0044425//membrane part;GO:0031224//intrinsic component of membrane;GO:0016020//membrane;GO:0016021//integral component of membrane	-	GO:0006810//transport;GO:1902578//single-organism localization;GO:0044763//single-organism cellular process;GO:0055085//transmembrane transport;GO:0009987//cellular process;GO:0044699//single-organism process;GO:0051179//localization;GO:0044765//single-organism transport;GO:0051234//establishment of localization
Glyma.09G204000	1.94	6.88667	-1.82775	0.000369568	0.0235792	yes	Glyma.09G204000	PREDICTED: UPF0396 protein CG6066 [Fragaria vesca subsp. vesca] [Fragaria vesca]	-	-	-	-	-	-	-
Glyma.09G211500	0.223333	1.35	-2.59569	6.79498e-06	0.000736389	yes	Glyma.09G211500	Isoflavone reductase like [Glycine soja]	-	-	-	-	-	GO:0005488//binding;GO:0003824//catalytic activity;GO:0048037//cofactor binding;GO:0050662//coenzyme binding	-
Glyma.09G225000	1.6	4.39	-1.45615	2.39477e-05	0.00224228	yes	Glyma.09G225000	PREDICTED: probable inactive purple acid phosphatase 27 [Glycine max]	-	-	-	-	-	GO:0003824//catalytic activity;GO:0016787//hydrolase activity	-
Glyma.09G225500	0.386667	1.55	-2.00311	1.71429e-05	0.00164289	yes	Glyma.09G225500	calcium-transporting ATPase 4, plasma membrane-type protein [Medicago truncatula]	-	-	-	-	-	GO:0043169//cation binding;GO:0000166//nucleotide binding;GO:1901363//heterocyclic compound binding;GO:0005516//calmodulin binding;GO:0097159//organic cyclic compound binding;GO:0005488//binding;GO:1901265//nucleoside phosphate binding;GO:0043167//ion binding;GO:0036094//small molecule binding;GO:0005515//protein binding;GO:0046872//metal ion binding	-
Glyma.09G233700	11.91	63.6433	-2.41784	2.11326e-07	3.09244e-05	yes	Glyma.09G233700	PREDICTED: probable beta-1,3-galactosyltransferase 8 isoform X1 [Glycine max]	-	-	-	-	GO:0016020//membrane	GO:0003824//catalytic activity;GO:0016758//transferase activity, transferring hexosyl groups;GO:0008378//galactosyltransferase activity;GO:0016740//transferase activity;GO:0016757//transferase activity, transferring glycosyl groups	GO:0008152//metabolic process;GO:0006486//protein glycosylation;GO:0009987//cellular process;GO:0071704//organic substance metabolic process;GO:0070085//glycosylation;GO:1901137//carbohydrate derivative biosynthetic process;GO:0043412//macromolecule modification;GO:1901576//organic substance biosynthetic process;GO:0009100//glycoprotein metabolic process;GO:0044699//single-organism process;GO:003…
Glyma.09G249300	0.696667	2.61	-1.90551	4.00988e-07	5.53635e-05	yes	Glyma.09G249300	PREDICTED: aspartic proteinase-like protein 2 isoform X1 [Glycine max]	-	-	-	-	-	GO:0070001//aspartic-type peptidase activity;GO:0016787//hydrolase activity;GO:0008233//peptidase activity;GO:0004175//endopeptidase activity;GO:0070011//peptidase activity, acting on L-amino acid peptides;GO:0003824//catalytic activity;GO:0004190//aspartic-type endopeptidase activity	GO:0019538//protein metabolic process;GO:0008152//metabolic process;GO:0006508//proteolysis;GO:0044238//primary metabolic process;GO:0071704//organic substance metabolic process;GO:0043170//macromolecule metabolic process
Glyma.09G250500	0.873333	2.34667	-1.42601	1.33758e-05	0.00133234	yes	Glyma.09G250500	PREDICTED: probable WRKY transcription factor 20 [Glycine max]	Organismal Systems	Environmental adaptation	ko04626//Plant-pathogen interaction	K18835	-	GO:0003700//transcription factor activity, sequence-specific DNA binding;GO:0097159//organic cyclic compound binding;GO:0003676//nucleic acid binding;GO:0003677//DNA binding;GO:0001071//nucleic acid binding transcription factor activity;GO:1901363//heterocyclic compound binding;GO:0043565//sequence-specific DNA binding;GO:0005488//binding	GO:0060255//regulation of macromolecule metabolic process;GO:0019222//regulation of metabolic process;GO:0065007//biological regulation;GO:0051171//regulation of nitrogen compound metabolic process;GO:1903506//regulation of nucleic acid-templated transcription;GO:0006355//regulation of transcription, DNA-templated;GO:0009889//regulation of biosynthetic process;GO:0050789//regulation of biological…
Glyma.09G274200	0.0466667	32.24	-9.43224	3.71651e-57	2.01831e-53	yes	Glyma.09G274200	plant/F12B17-70 protein [Medicago truncatula]	-	-	-	-	-	-	-
Glyma.09G278400	0.09	0.463333	-2.36405	0.000118416	0.00896884	yes	Glyma.09G278400	PREDICTED: E3 ubiquitin-protein ligase HERC2 [Cicer arietinum]	-	-	-	-	-	GO:0043167//ion binding;GO:0043169//cation binding;GO:0046872//metal ion binding;GO:0005488//binding	-
Glyma.09G283400	0.453333	6.53	-3.84844	8.14856e-06	0.000865803	yes	Glyma.09G283400	Chaperone protein dnaJ 20, chloroplastic [Glycine soja]	-	-	-	-	-	-	-
Glyma.09G284200	0.0766667	4.31333	-5.81406	1.82467e-05	0.00173845	yes	Glyma.09G284200	PREDICTED: sugar transport protein 10-like [Glycine max]	-	-	-	-	GO:0031224//intrinsic component of membrane;GO:0016021//integral component of membrane;GO:0016020//membrane;GO:0044425//membrane part	-	GO:0044763//single-organism cellular process;GO:1902578//single-organism localization;GO:0009987//cellular process;GO:0044765//single-organism transport;GO:0051234//establishment of localization;GO:0044699//single-organism process;GO:0051179//localization;GO:0055085//transmembrane transport;GO:0006810//transport
Glyma.10G009000	0.001	0.84	-9.71425	0.000128187	0.00952169	yes	Glyma.10G009000	PREDICTED: pectinesterase-like [Glycine max]	Metabolism	Carbohydrate metabolism	ko00500//Starch and sucrose metabolism;ko00040//Pentose and glucuronate interconversions	K01051	GO:0005618//cell wall;GO:0071944//cell periphery;GO:0005623//cell;GO:0030312//external encapsulating structure;GO:0044464//cell part	GO:0030599//pectinesterase activity;GO:0004857//enzyme inhibitor activity;GO:0030234//enzyme regulator activity;GO:0016787//hydrolase activity;GO:0052689//carboxylic ester hydrolase activity;GO:0003824//catalytic activity;GO:0016788//hydrolase activity, acting on ester bonds;GO:0098772//molecular function regulator	GO:0071840//cellular component organization or biogenesis;GO:0045229//external encapsulating structure organization;GO:0071554//cell wall organization or biogenesis;GO:0071555//cell wall organization;GO:0042545//cell wall modification;GO:0009987//cellular process;GO:0016043//cellular component organization
Glyma.10G036800	0.303333	5.47667	-4.17432	3.04869e-09	6.86672e-07	yes	Glyma.10G036800	PREDICTED: inorganic phosphate transporter 1-4 [Glycine max]	-	-	-	-	GO:0016021//integral component of membrane;GO:0044425//membrane part;GO:0016020//membrane;GO:0031224//intrinsic component of membrane	-	GO:0006810//transport;GO:0044699//single-organism process;GO:0055085//transmembrane transport;GO:0051234//establishment of localization;GO:0009987//cellular process;GO:0051179//localization;GO:1902578//single-organism localization;GO:0044765//single-organism transport;GO:0044763//single-organism cellular process
Glyma.10G043800	1.52	0.196667	2.95025	0.000740765	0.0425793	yes	Glyma.10G043800	UNC93-like protein [Glycine soja]	-	-	-	-	-	-	-
Glyma.10G054500	1.24667	6.98667	-2.48653	8.57554e-06	0.000901372	yes	Glyma.10G054500	PREDICTED: S-adenosylmethionine synthase 1 [Glycine max]	Metabolism	Amino acid metabolism;Global and Overview	ko01230//Biosynthesis of amino acids;ko00270//Cysteine and methionine metabolism	K00789	-	GO:0001882//nucleoside binding;GO:0005524//ATP binding;GO:0000166//nucleotide binding;GO:0032555//purine ribonucleotide binding;GO:0032550//purine ribonucleoside binding;GO:0032559//adenyl ribonucleotide binding;GO:0035639//purine ribonucleoside triphosphate binding;GO:0032549//ribonucleoside binding;GO:0032553//ribonucleotide binding;GO:0043167//ion binding;GO:1901265//nucleoside phosphate bindi…	GO:0044238//primary metabolic process;GO:0044699//single-organism process;GO:0006556//S-adenosylmethionine biosynthetic process;GO:0009987//cellular process;GO:1901362//organic cyclic compound biosynthetic process;GO:0019438//aromatic compound biosynthetic process;GO:0055086//nucleobase-containing small molecule metabolic process;GO:0034654//nucleobase-containing compound biosynthetic process;GO:…
Glyma.10G057900	0.26	1.48	-2.50901	0.000245782	0.0165694	yes	Glyma.10G057900	PREDICTED: indole-3-acetic acid-induced protein ARG7-like [Glycine max]	Environmental Information Processing	Signal transduction	ko04075//Plant hormone signal transduction	K14488	-	-	GO:0009733//response to auxin;GO:0009725//response to hormone;GO:0009719//response to endogenous stimulus;GO:0050896//response to stimulus;GO:0042221//response to chemical;GO:0010033//response to organic substance
Glyma.10G074000	0.17	3.13	-4.20256	2.52621e-06	0.000301886	yes	Glyma.10G074000	hypothetical protein GLYMA_10G074000 [Glycine max]	-	-	-	-	-	-	-
Glyma.10G087200	4.43667	15.61	-1.81492	3.92998e-09	8.61353e-07	yes	Glyma.10G087200	PREDICTED: LOB domain-containing protein 20-like [Glycine max]	-	-	-	-	-	-	-
Glyma.10G094600	4.32667	15.7933	-1.86799	7.22984e-06	0.00077792	yes	Glyma.10G094600	BnaC04g48000D [Brassica napus]	-	-	-	-	-	-	-
Glyma.10G130600	2.56333	39.1133	-3.93157	3.67438e-16	1.87072e-13	yes	Glyma.10G130600	PREDICTED: late embryogenesis abundant protein 2-like [Glycine max]	-	-	-	-	-	-	-
Glyma.10G134700	4.64	1.89333	1.2932	0.000200009	0.0139499	yes	Glyma.10G134700	Acid phosphatase 1 [Glycine soja]	-	-	-	-	-	GO:0003993//acid phosphatase activity;GO:0042578//phosphoric ester hydrolase activity;GO:0003824//catalytic activity;GO:0016788//hydrolase activity, acting on ester bonds;GO:0016791//phosphatase activity;GO:0016787//hydrolase activity	-
Glyma.10G137000	0.936667	12.27	-3.71146	1.88281e-14	8.36583e-12	yes	Glyma.10G137000	PREDICTED: pectinesterase-like [Glycine max]	Metabolism	Carbohydrate metabolism	ko00500//Starch and sucrose metabolism;ko00040//Pentose and glucuronate interconversions	K01051	GO:0044464//cell part;GO:0030312//external encapsulating structure;GO:0005623//cell;GO:0005618//cell wall;GO:0071944//cell periphery	GO:0098772//molecular function regulator;GO:0052689//carboxylic ester hydrolase activity;GO:0016788//hydrolase activity, acting on ester bonds;GO:0030599//pectinesterase activity;GO:0003824//catalytic activity;GO:0016787//hydrolase activity;GO:0004857//enzyme inhibitor activity;GO:0030234//enzyme regulator activity	GO:0009987//cellular process;GO:0071555//cell wall organization;GO:0071840//cellular component organization or biogenesis;GO:0071554//cell wall organization or biogenesis;GO:0045229//external encapsulating structure organization;GO:0016043//cellular component organization;GO:0042545//cell wall modification
Glyma.10G140100	0.313333	1.48333	-2.24307	0.000760456	0.0434206	yes	Glyma.10G140100	plant invertase/pectin methylesterase inhibitor protein [Medicago truncatula]	-	-	-	-	-	-	-
Glyma.10G145000	2.47333	35.0567	-3.82516	3.46385e-40	1.20928e-36	yes	Glyma.10G145000	PREDICTED: WAT1-related protein At1g09380-like [Glycine max]	-	-	-	-	GO:0016020//membrane;GO:0044425//membrane part;GO:0031224//intrinsic component of membrane;GO:0016021//integral component of membrane	GO:0005215//transporter activity;GO:0022857//transmembrane transporter activity	-
Glyma.10G147300	0.26	2.44667	-3.23423	2.00005e-06	0.000243777	yes	Glyma.10G147300	expressed protein [Arabidopsis thaliana]	-	-	-	-	-	-	-
Glyma.10G155300	0.233333	2.70667	-3.53605	2.96113e-09	6.70037e-07	yes	Glyma.10G155300	Glucose and ribitol dehydrogenase like 1 [Glycine soja]	-	-	-	-	-	-	-
Glyma.10G159000	2.00333	0.61	1.71552	1.32094e-05	0.00132425	yes	Glyma.10G159000	PREDICTED: WD repeat-containing protein 48-like [Glycine max]	-	-	-	-	-	GO:0005488//binding;GO:0005515//protein binding	-
Glyma.10G169200	0.0866667	0.566667	-2.70895	0.000630075	0.0371025	yes	Glyma.10G169200	PREDICTED: serine/threonine-protein kinase CDL1-like [Glycine max]	-	-	-	-	-	GO:0016772//transferase activity, transferring phosphorus-containing groups;GO:0016773//phosphotransferase activity, alcohol group as acceptor;GO:0016740//transferase activity;GO:0016301//kinase activity;GO:0004672//protein kinase activity;GO:0003824//catalytic activity	GO:0019538//protein metabolic process;GO:0006468//protein phosphorylation;GO:0044267//cellular protein metabolic process;GO:0044238//primary metabolic process;GO:0008152//metabolic process;GO:0071704//organic substance metabolic process;GO:0043412//macromolecule modification;GO:0016310//phosphorylation;GO:0044260//cellular macromolecule metabolic process;GO:0006464//cellular protein modification …
Glyma.10G182700	0.27	1.52333	-2.4962	0.000450169	0.0278865	yes	Glyma.10G182700	PREDICTED: CRIB domain-containing protein RIC3-like [Glycine max]	-	-	-	-	-	-	-
Glyma.10G193700	0.001	1.76667	-10.7868	2.6546e-06	0.000314918	yes	Glyma.10G193700	PREDICTED: wall-associated receptor kinase 3-like [Vigna radiata var. radiata] [Vigna radiata]	-	-	-	-	-	-	-
Glyma.10G198900	0.466667	3.25667	-2.80293	0.000296835	0.0195264	yes	Glyma.10G198900	PREDICTED: leghemoglobin C2-like [Glycine max]	-	-	-	-	-	GO:1901363//heterocyclic compound binding;GO:0046906//tetrapyrrole binding;GO:0020037//heme binding;GO:0019825//oxygen binding;GO:0005488//binding;GO:0097159//organic cyclic compound binding	-
Glyma.10G210200	0.843333	3.95333	-2.22889	2.67824e-09	6.11689e-07	yes	Glyma.10G210200	PREDICTED: BTB/POZ domain-containing protein At5g03250-like [Glycine max]	-	-	-	-	-	GO:0005515//protein binding;GO:0005488//binding	-
Glyma.10G216000	1.18333	26.4433	-4.48198	6.00491e-30	1.33407e-26	yes	Glyma.10G216000	PREDICTED: gibberellin-regulated protein 2-like [Glycine max]	-	-	-	-	-	-	-
Glyma.10G216900	0.06	0.84	-3.80735	6.6535e-06	0.000722659	yes	Glyma.10G216900	PREDICTED: calcium-dependent protein kinase 4-like [Vigna radiata var. radiata] [Vigna radiata]	Organismal Systems	Environmental adaptation	ko04626//Plant-pathogen interaction	K13412	-	GO:0016301//kinase activity;GO:0004672//protein kinase activity;GO:0016740//transferase activity;GO:0016773//phosphotransferase activity, alcohol group as acceptor;GO:0003824//catalytic activity;GO:0016772//transferase activity, transferring phosphorus-containing groups	GO:0008152//metabolic process;GO:0006468//protein phosphorylation;GO:0036211//protein modification process;GO:0009987//cellular process;GO:0019538//protein metabolic process;GO:0044267//cellular protein metabolic process;GO:0043412//macromolecule modification;GO:0006793//phosphorus metabolic process;GO:0016310//phosphorylation;GO:0006464//cellular protein modification process;GO:0044237//cellular…
Glyma.10G223100	6.64	131.363	-4.30624	3.15002e-17	1.83286e-14	yes	Glyma.10G223100	plant invertase/pectin methylesterase inhibitor protein [Medicago truncatula]	-	-	-	-	-	-	-
Glyma.10G224300	12.7167	64.8033	-2.34935	7.03281e-14	2.91301e-11	yes	Glyma.10G224300	PREDICTED: POU domain, class 4, transcription factor 1-like [Glycine max]	-	-	-	-	-	-	GO:0006950//response to stress;GO:0050896//response to stimulus
Glyma.10G225900	1.97	8.71	-2.14448	2.28918e-06	0.000274231	yes	Glyma.10G225900	Vacuolar iron transporter like 4 [Glycine soja]	-	-	-	-	-	-	-
Glyma.10G240500	0.0466667	0.473333	-3.34239	0.000494129	0.0303025	yes	Glyma.10G240500	PREDICTED: MADS-box protein SOC1-like [Glycine max]	-	-	-	-	GO:0043231//intracellular membrane-bounded organelle;GO:0005622//intracellular;GO:0043227//membrane-bounded organelle;GO:0043226//organelle;GO:0005623//cell;GO:0044464//cell part;GO:0044424//intracellular part;GO:0043229//intracellular organelle;GO:0005634//nucleus	GO:0097159//organic cyclic compound binding;GO:1901363//heterocyclic compound binding;GO:0003700//transcription factor activity, sequence-specific DNA binding;GO:0003677//DNA binding;GO:0005515//protein binding;GO:0001071//nucleic acid binding transcription factor activity;GO:0003676//nucleic acid binding;GO:0005488//binding;GO:0046983//protein dimerization activity	GO:0051171//regulation of nitrogen compound metabolic process;GO:0010468//regulation of gene expression;GO:0019222//regulation of metabolic process;GO:0050794//regulation of cellular process;GO:0060255//regulation of macromolecule metabolic process;GO:0019219//regulation of nucleobase-containing compound metabolic process;GO:2001141//regulation of RNA biosynthetic process;GO:2000112//regulation o…
Glyma.10G246600	3.6	67.89	-4.23713	2.16707e-18	1.45093e-15	yes	Glyma.10G246600	PREDICTED: uncharacterized protein LOC100775967 [Glycine max]	-	-	-	-	-	-	-
Glyma.10G249400	0.0966667	1.87667	-4.27901	1.11898e-07	1.79317e-05	yes	Glyma.10G249400	PREDICTED: sugar transport protein 13-like [Glycine max]	-	-	-	-	GO:0031224//intrinsic component of membrane;GO:0016021//integral component of membrane;GO:0044425//membrane part;GO:0016020//membrane	-	GO:0051234//establishment of localization;GO:0044699//single-organism process;GO:0006810//transport;GO:0051179//localization;GO:0055085//transmembrane transport;GO:0044763//single-organism cellular process;GO:0044765//single-organism transport;GO:0009987//cellular process;GO:1902578//single-organism localization
Glyma.10G251500	0.103333	22.96	-7.79567	7.04339e-06	0.00075994	yes	Glyma.10G251500	PREDICTED: thiamine thiazole synthase 2, chloroplastic-like [Glycine max]	Metabolism	Metabolism of cofactors and vitamins	ko00730//Thiamine metabolism	K03146	-	-	-
Glyma.10G256600	0.0733333	1.35	-4.20235	0.000774629	0.043973	yes	Glyma.10G256600	Pollen-specific protein SF3 [Glycine soja]	-	-	-	-	-	GO:0043167//ion binding;GO:0005488//binding;GO:0008270//zinc ion binding;GO:0046872//metal ion binding;GO:0043169//cation binding;GO:0046914//transition metal ion binding	-
Glyma.10G257000	0.786667	2.64	-1.74671	0.00011446	0.0087412	yes	Glyma.10G257000	PREDICTED: endo-1,4-beta-xylanase A-like [Glycine max]	-	-	-	-	-	GO:0016798//hydrolase activity, acting on glycosyl bonds;GO:0003824//catalytic activity;GO:0004553//hydrolase activity, hydrolyzing O-glycosyl compounds;GO:0016787//hydrolase activity	GO:0044238//primary metabolic process;GO:0005975//carbohydrate metabolic process;GO:0071704//organic substance metabolic process;GO:0008152//metabolic process
Glyma.10G275700	0.486667	2.10667	-2.11396	3.32701e-05	0.00302814	yes	Glyma.10G275700	PREDICTED: aluminum-activated malate transporter 4-like [Glycine max]	-	-	-	-	-	-	GO:0015743//malate transport;GO:0015711//organic anion transport;GO:0006835//dicarboxylic acid transport;GO:0044765//single-organism transport;GO:0006810//transport;GO:0046942//carboxylic acid transport;GO:0015740//C4-dicarboxylate transport;GO:0044699//single-organism process;GO:0015849//organic acid transport;GO:0006820//anion transport;GO:1902578//single-organism localization;GO:0051234//estab…
Glyma.10G276700	0.856667	7.42333	-3.11526	3.84767e-20	3.54827e-17	yes	Glyma.10G276700	nitrate and chloride transporter [Glycine max]	-	-	-	-	GO:0016021//integral component of membrane;GO:0031224//intrinsic component of membrane;GO:0044425//membrane part;GO:0016020//membrane	-	GO:1902578//single-organism localization;GO:0006810//transport;GO:0051234//establishment of localization;GO:0009987//cellular process;GO:0055085//transmembrane transport;GO:0044699//single-organism process;GO:0051179//localization;GO:0044763//single-organism cellular process;GO:0044765//single-organism transport
Glyma.10G279200	9.27	27.0633	-1.5457	1.70837e-07	2.57711e-05	yes	Glyma.10G279200	PREDICTED: transmembrane protein 45B-like [Glycine max]	-	-	-	-	-	-	-
Glyma.10G285100	0.196667	2.44667	-3.63699	1.15769e-06	0.000148124	yes	Glyma.10G285100	PREDICTED: sugar transport protein 10-like [Glycine max]	-	-	-	-	GO:0016021//integral component of membrane;GO:0031224//intrinsic component of membrane;GO:0016020//membrane;GO:0044425//membrane part	-	GO:0044765//single-organism transport;GO:1902578//single-organism localization;GO:0055085//transmembrane transport;GO:0051234//establishment of localization;GO:0044699//single-organism process;GO:0044763//single-organism cellular process;GO:0051179//localization;GO:0009987//cellular process;GO:0006810//transport
Glyma.10G290600	0.103333	2.18667	-4.40336	5.80361e-07	7.81425e-05	yes	Glyma.10G290600	PREDICTED: aquaporin TIP1-3-like [Glycine max]	-	-	-	-	GO:0016020//membrane	GO:0005215//transporter activity	GO:0051179//localization;GO:0006810//transport;GO:0051234//establishment of localization
Glyma.11G003300	0.443333	3.84	-3.11464	5.74096e-16	2.86322e-13	yes	Glyma.11G003300	PREDICTED: COBRA-like protein 10 [Glycine max]	-	-	-	-	GO:0031224//intrinsic component of membrane;GO:0044425//membrane part;GO:0016020//membrane;GO:0031225//anchored component of membrane	-	GO:0040007//growth;GO:0010215//cellulose microfibril organization;GO:0030198//extracellular matrix organization;GO:0071840//cellular component organization or biogenesis;GO:0009664//plant-type cell wall organization;GO:0043062//extracellular structure organization;GO:0016043//cellular component organization;GO:0071554//cell wall organization or biogenesis;GO:0070726//cell wall assembly;GO:0044763…
Glyma.11G008000	5.36667	11.0467	-1.04151	0.000148517	0.0108829	yes	Glyma.11G008000	PREDICTED: non-specific lipid-transfer protein-like protein At2g13820 [Vigna angularis]	-	-	-	-	-	-	-
Glyma.11G009400	0.38	0.001	8.56986	0.000156146	0.0113568	yes	Glyma.11G009400	PREDICTED: transcription repressor MYB6-like [Glycine max]	-	-	-	-	-	-	-
Glyma.11G014700	1.10667	7.88	-2.83197	5.44236e-16	2.74227e-13	yes	Glyma.11G014700	DUF506 family protein [Medicago truncatula]	-	-	-	-	-	-	-
Glyma.11G024500	0.236667	2.13	-3.16993	0.000196328	0.013787	yes	Glyma.11G024500	PREDICTED: actin-depolymerizing factor 7-like isoform X2 [Glycine max]	-	-	-	-	GO:0043228//non-membrane-bounded organelle;GO:0005856//cytoskeleton;GO:0044464//cell part;GO:0015629//actin cytoskeleton;GO:0044424//intracellular part;GO:0005623//cell;GO:0043229//intracellular organelle;GO:0043232//intracellular non-membrane-bounded organelle;GO:0005622//intracellular;GO:0043226//organelle	GO:0005515//protein binding;GO:0005488//binding;GO:0008092//cytoskeletal protein binding;GO:0003779//actin binding	GO:0016043//cellular component organization;GO:0009987//cellular process;GO:0071840//cellular component organization or biogenesis;GO:0051261//protein depolymerization;GO:0043624//cellular protein complex disassembly;GO:0030042//actin filament depolymerization;GO:0044699//single-organism process;GO:0007010//cytoskeleton organization;GO:0008154//actin polymerization or depolymerization;GO:0071822/…
Glyma.11G031900	6.42333	0.333333	4.26828	5.13824e-11	1.53132e-08	yes	Glyma.11G031900	transmembrane protein [Arabidopsis thaliana]	-	-	-	-	-	-	-
Glyma.11G039400	6.52	34.86	-2.41863	4.24244e-06	0.000478876	yes	Glyma.11G039400	PREDICTED: beta-amylase 3, chloroplastic [Glycine max]	Metabolism	Carbohydrate metabolism	ko00500//Starch and sucrose metabolism	K01177	-	GO:0003824//catalytic activity;GO:0004553//hydrolase activity, hydrolyzing O-glycosyl compounds;GO:0016787//hydrolase activity;GO:0016161//beta-amylase activity;GO:0016798//hydrolase activity, acting on glycosyl bonds;GO:0016160//amylase activity	GO:0005975//carbohydrate metabolic process;GO:0008152//metabolic process;GO:0000272//polysaccharide catabolic process;GO:0009057//macromolecule catabolic process;GO:0044238//primary metabolic process;GO:0009056//catabolic process;GO:0043170//macromolecule metabolic process;GO:0016052//carbohydrate catabolic process;GO:0071704//organic substance metabolic process;GO:0005976//polysaccharide metabol…
Glyma.11G044400	4.24	1.59333	1.41202	0.000106731	0.0083199	yes	Glyma.11G044400	BnaA04g13250D [Brassica napus]	-	-	-	-	-	-	-
Glyma.11G050400	7.99	41.9133	-2.39114	2.02493e-17	1.22186e-14	yes	Glyma.11G050400	PREDICTED: probable prolyl 4-hydroxylase 9 [Glycine max]	Metabolism	Amino acid metabolism	ko00330//Arginine and proline metabolism	K00472	-	GO:0003824//catalytic activity;GO:0016491//oxidoreductase activity	GO:0055114//oxidation-reduction process;GO:0044699//single-organism process;GO:0008152//metabolic process;GO:0044710//single-organism metabolic process
Glyma.11G050700	0.2	0.753333	-1.91329	0.000241325	0.0162914	yes	Glyma.11G050700	PREDICTED: subtilisin-like protease SBT1.7 [Glycine max]	-	-	-	-	-	GO:0004175//endopeptidase activity;GO:0003824//catalytic activity;GO:0017171//serine hydrolase activity;GO:0008236//serine-type peptidase activity;GO:0016787//hydrolase activity;GO:0008233//peptidase activity;GO:0004252//serine-type endopeptidase activity;GO:0070011//peptidase activity, acting on L-amino acid peptides	GO:0008152//metabolic process;GO:0071704//organic substance metabolic process;GO:0006508//proteolysis;GO:0019538//protein metabolic process;GO:0044238//primary metabolic process;GO:0043170//macromolecule metabolic process
Glyma.11G053200	1.53667	3.72	-1.2755	0.000183902	0.0130078	yes	Glyma.11G053200	PREDICTED: protein IRREGULAR XYLEM 15-like [Glycine max]	-	-	-	-	-	-	-
Glyma.11G054700	0.08	0.853333	-3.41504	5.06861e-05	0.00432344	yes	Glyma.11G054700	PREDICTED: nicotinate phosphoribosyltransferase 2-like [Glycine max]	Metabolism	Metabolism of cofactors and vitamins	ko00760//Nicotinate and nicotinamide metabolism	K00763	-	-	-
Glyma.11G087500	2.32	8.64667	-1.89802	0.000746478	0.0427703	yes	Glyma.11G087500	PREDICTED: MLO-like protein 10 [Glycine max]	-	-	-	-	GO:0044425//membrane part;GO:0016021//integral component of membrane;GO:0016020//membrane;GO:0031224//intrinsic component of membrane	-	GO:0006952//defense response;GO:0006950//response to stress;GO:0050896//response to stimulus
Glyma.11G097900	26.7967	8.79667	1.60702	0.000257488	0.0171224	yes	Glyma.11G097900	PREDICTED: type III polyketide synthase B-like [Glycine max]	-	-	-	-	-	-	-
Glyma.11G105800	5.68333	19	-1.74119	2.55554e-07	3.67366e-05	yes	Glyma.11G105800	PREDICTED: chaperone protein dnaJ 11, chloroplastic-like [Vigna angularis]	-	-	-	-	-	-	-
Glyma.11G106300	3.54	19.9167	-2.49215	0.000237509	0.0161229	yes	Glyma.11G106300	PREDICTED: protein NUCLEAR FUSION DEFECTIVE 4 [Glycine max]	-	-	-	-	-	-	-
Glyma.11G114400	1.58333	8.35667	-2.39996	1.91289e-07	2.8161e-05	yes	Glyma.11G114400	V-type proton ATPase subunit E2 [Glycine soja]	Cellular Processes;Metabolism	Transport and catabolism;Energy metabolism	ko00190//Oxidative phosphorylation;ko04145//Phagosome	K02150	GO:0032991//macromolecular complex;GO:0044425//membrane part;GO:0098796//membrane protein complex;GO:0016020//membrane;GO:0016469//proton-transporting two-sector ATPase complex;GO:0033178//proton-transporting two-sector ATPase complex, catalytic domain;GO:0043234//protein complex	GO:0046961//proton-transporting ATPase activity, rotational mechanism;GO:0044769//ATPase activity, coupled to transmembrane movement of ions, rotational mechanism;GO:0022892//substrate-specific transporter activity;GO:0042623//ATPase activity, coupled;GO:0015078//hydrogen ion transmembrane transporter activity;GO:0022890//inorganic cation transmembrane transporter activity;GO:0016817//hydrolase a…	GO:0009987//cellular process;GO:0015672//monovalent inorganic cation transport;GO:1902578//single-organism localization;GO:0006811//ion transport;GO:0090662//ATP hydrolysis coupled transmembrane transport;GO:0055085//transmembrane transport;GO:0015988//energy coupled proton transmembrane transport, against electrochemical gradient;GO:0015992//proton transport;GO:0006810//transport;GO:0051179//loc…
Glyma.11G118000	7.57333	16.27	-1.10321	3.84774e-06	0.00044146	yes	Glyma.11G118000	erythronate-4-phosphate dehydrogenase family protein [Medicago truncatula]	-	-	-	-	-	-	-
Glyma.11G120500	0.796667	0.156667	2.34628	0.000550668	0.0331867	yes	Glyma.11G120500	PREDICTED: UPF0496 protein At4g34320-like [Glycine max]	-	-	-	-	-	-	-
Glyma.11G124300	4.11667	0.863333	2.25349	1.04277e-05	0.00108209	yes	Glyma.11G124300	PREDICTED: B3 domain-containing protein Os11g0197600-like [Glycine max]	-	-	-	-	-	GO:0003676//nucleic acid binding;GO:0005488//binding;GO:0003677//DNA binding;GO:0097159//organic cyclic compound binding;GO:1901363//heterocyclic compound binding	-
Glyma.11G128900	0.103333	2.76667	-4.74277	1.18395e-11	3.93651e-09	yes	Glyma.11G128900	PREDICTED: calcium-dependent protein kinase 24-like [Glycine max]	Organismal Systems	Environmental adaptation	ko04626//Plant-pathogen interaction	K13412	-	GO:0016740//transferase activity;GO:0016773//phosphotransferase activity, alcohol group as acceptor;GO:0004672//protein kinase activity;GO:0016301//kinase activity;GO:0003824//catalytic activity;GO:0016772//transferase activity, transferring phosphorus-containing groups	GO:0008152//metabolic process;GO:0044238//primary metabolic process;GO:0044267//cellular protein metabolic process;GO:0006793//phosphorus metabolic process;GO:0006796//phosphate-containing compound metabolic process;GO:0006468//protein phosphorylation;GO:0009987//cellular process;GO:0019538//protein metabolic process;GO:0044237//cellular metabolic process;GO:0043170//macromolecule metabolic proce…
Glyma.11G140800	6.88333	3.01667	1.19015	0.000182611	0.0129352	yes	Glyma.11G140800	PREDICTED: osmotin-like protein [Glycine max]	-	-	-	-	-	-	-
Glyma.11G169800	0.716667	2.91667	-2.02495	1.47784e-07	2.27858e-05	yes	Glyma.11G169800	PREDICTED: protein CHUP1, chloroplastic isoform X1 [Glycine max]	-	-	-	-	-	-	-
Glyma.11G171900	0.323333	1.19	-1.87987	9.9995e-05	0.00785748	yes	Glyma.11G171900	PREDICTED: protein CHUP1, chloroplastic-like isoform X1 [Glycine max]	-	-	-	-	-	-	-
Glyma.11G185000	1.49	5.17	-1.79485	7.468e-08	1.26738e-05	yes	Glyma.11G185000	PREDICTED: alcohol-forming fatty acyl-CoA reductase-like [Glycine max]	Cellular Processes;Metabolism	Lipid metabolism;Transport and catabolism	ko04146//Peroxisome;ko00073//Cutin, suberine and wax biosynthesis	K13356	-	GO:0080019//fatty-acyl-CoA reductase (alcohol-forming) activity;GO:0003824//catalytic activity;GO:0016903//oxidoreductase activity, acting on the aldehyde or oxo group of donors;GO:0016620//oxidoreductase activity, acting on the aldehyde or oxo group of donors, NAD or NADP as acceptor;GO:0016491//oxidoreductase activity	-
Glyma.11G191200	4.72	12.0733	-1.35497	1.17719e-07	1.87415e-05	yes	Glyma.11G191200	PREDICTED: serine carboxypeptidase-like 51 [Glycine max]	-	-	-	-	-	GO:0004185//serine-type carboxypeptidase activity;GO:0017171//serine hydrolase activity;GO:0016787//hydrolase activity;GO:0008238//exopeptidase activity;GO:0004180//carboxypeptidase activity;GO:0070008//serine-type exopeptidase activity;GO:0008233//peptidase activity;GO:0003824//catalytic activity;GO:0008236//serine-type peptidase activity;GO:0070011//peptidase activity, acting on L-amino acid pe…	GO:0071704//organic substance metabolic process;GO:0008152//metabolic process;GO:0044238//primary metabolic process;GO:0043170//macromolecule metabolic process;GO:0006508//proteolysis;GO:0019538//protein metabolic process
Glyma.11G193600	2.12667	0.463333	2.19847	5.8742e-06	0.00065182	yes	Glyma.11G193600	PREDICTED: xyloglucan endotransglucosylase/hydrolase protein 31-like [Glycine max]	-	-	-	-	GO:0005623//cell;GO:0044464//cell part;GO:0030312//external encapsulating structure;GO:0005618//cell wall;GO:0071944//cell periphery;GO:0048046//apoplast;GO:0005576//extracellular region	GO:0004553//hydrolase activity, hydrolyzing O-glycosyl compounds;GO:0003824//catalytic activity;GO:0016757//transferase activity, transferring glycosyl groups;GO:0016787//hydrolase activity;GO:0016740//transferase activity;GO:0016758//transferase activity, transferring hexosyl groups;GO:0016762//xyloglucan:xyloglucosyl transferase activity;GO:0016798//hydrolase activity, acting on glycosyl bonds	GO:0005976//polysaccharide metabolic process;GO:0005975//carbohydrate metabolic process;GO:0008152//metabolic process;GO:0044264//cellular polysaccharide metabolic process;GO:0044042//glucan metabolic process;GO:0044262//cellular carbohydrate metabolic process;GO:0044238//primary metabolic process;GO:0043170//macromolecule metabolic process;GO:0044237//cellular metabolic process;GO:0071704//organ…
Glyma.11G198500	1.42333	0.0733333	4.27866	1.59457e-07	2.42792e-05	yes	Glyma.11G198500	uncharacterized LOC100527221 [Glycine max]	Metabolism	Metabolism of other amino acids	ko00480//Glutathione metabolism	K00799	-	GO:0005515//protein binding;GO:0005488//binding	-
Glyma.11G229700	0.123333	8.18333	-6.05205	2.83695e-11	8.94573e-09	yes	Glyma.11G229700	PREDICTED: protein EARLY FLOWERING 4-like [Glycine max]	-	-	-	-	-	-	-
Glyma.11G230800	0.253333	6.43	-4.66571	1.8852e-16	9.90766e-14	yes	Glyma.11G230800	PREDICTED: flavonol synthase/flavanone 3-hydroxylase-like [Glycine max]	-	-	-	-	-	GO:0016491//oxidoreductase activity;GO:0003824//catalytic activity	GO:0044710//single-organism metabolic process;GO:0055114//oxidation-reduction process;GO:0008152//metabolic process;GO:0044699//single-organism process
Glyma.11G241900	0.213333	1.01	-2.24317	1.77174e-05	0.00169132	yes	Glyma.11G241900	Histidine biosynthesis bifunctional protein hisIE, chloroplastic [Glycine soja]	Metabolism	Amino acid metabolism;Global and Overview	ko01230//Biosynthesis of amino acids;ko00340//Histidine metabolism	K11755	-	-	-
Glyma.11G244800	0.253333	0.001	7.98489	0.000653251	0.0383293	yes	Glyma.11G244800	PREDICTED: probable pectate lyase 5 [Vigna radiata var. radiata] [Vigna radiata]	Metabolism	Carbohydrate metabolism	ko00040//Pentose and glucuronate interconversions	K01728	-	-	-
Glyma.11G247600	51.37	18.33	1.48672	3.55475e-11	1.09272e-08	yes	Glyma.11G247600	PREDICTED: glyceraldehyde-3-phosphate dehydrogenase GAPC1, cytosolic [Vigna radiata var. radiata] [Vigna radiata]	Metabolism	Energy metabolism;Carbohydrate metabolism;Global and Overview	ko01200//Carbon metabolism;ko01230//Biosynthesis of amino acids;ko00010//Glycolysis / Gluconeogenesis;ko00710//Carbon fixation in photosynthetic organisms	K00134	-	GO:0003824//catalytic activity;GO:0016491//oxidoreductase activity;GO:0016903//oxidoreductase activity, acting on the aldehyde or oxo group of donors;GO:0016620//oxidoreductase activity, acting on the aldehyde or oxo group of donors, NAD or NADP as acceptor	GO:0044710//single-organism metabolic process;GO:0044699//single-organism process;GO:0055114//oxidation-reduction process;GO:0008152//metabolic process
Glyma.11G251000	0.263333	1.20333	-2.19207	6.60695e-05	0.00545475	yes	Glyma.11G251000	PREDICTED: glucuronoxylan 4-O-methyltransferase 1-like [Glycine max]	-	-	-	-	-	-	-
Glyma.11G255400	0.4	7.72	-4.27053	4.15678e-13	1.58724e-10	yes	Glyma.11G255400	PREDICTED: probable magnesium transporter NIPA1 [Glycine max]	-	-	-	-	GO:0016020//membrane;GO:0016021//integral component of membrane;GO:0031224//intrinsic component of membrane;GO:0044425//membrane part	GO:0022857//transmembrane transporter activity;GO:0022891//substrate-specific transmembrane transporter activity;GO:0008324//cation transmembrane transporter activity;GO:0022890//inorganic cation transmembrane transporter activity;GO:0015095//magnesium ion transmembrane transporter activity;GO:0072509//divalent inorganic cation transmembrane transporter activity;GO:0046873//metal ion transmembran…	GO:0006811//ion transport;GO:0006812//cation transport;GO:0044765//single-organism transport;GO:1902578//single-organism localization;GO:0070838//divalent metal ion transport;GO:0006810//transport;GO:0044699//single-organism process;GO:0030001//metal ion transport;GO:0051234//establishment of localization;GO:0051179//localization;GO:0072511//divalent inorganic cation transport;GO:0015693//magnesi…
Glyma.12G003100	6.44667	31.6667	-2.29634	3.76395e-06	0.000432863	yes	Glyma.12G003100	PREDICTED: probable beta-1,3-galactosyltransferase 8 [Glycine max]	-	-	-	-	GO:0016020//membrane	GO:0016740//transferase activity;GO:0016757//transferase activity, transferring glycosyl groups;GO:0008378//galactosyltransferase activity;GO:0016758//transferase activity, transferring hexosyl groups;GO:0003824//catalytic activity	GO:0043413//macromolecule glycosylation;GO:0070085//glycosylation;GO:0044723//single-organism carbohydrate metabolic process;GO:0006464//cellular protein modification process;GO:0006486//protein glycosylation;GO:0044763//single-organism cellular process;GO:0044260//cellular macromolecule metabolic process;GO:0009059//macromolecule biosynthetic process;GO:1901135//carbohydrate derivative metabolic…
Glyma.12G011000	0.45	1.46667	-1.70454	0.000314443	0.0204643	yes	Glyma.12G011000	calcium-transporting ATPase 4, plasma membrane-type protein [Medicago truncatula]	-	-	-	-	-	GO:0043167//ion binding;GO:1901265//nucleoside phosphate binding;GO:1901363//heterocyclic compound binding;GO:0036094//small molecule binding;GO:0097159//organic cyclic compound binding;GO:0046872//metal ion binding;GO:0043169//cation binding;GO:0000166//nucleotide binding;GO:0005488//binding	-
Glyma.12G019800	1.51333	0.1	3.91966	1.02326e-08	2.07522e-06	yes	Glyma.12G019800	Bifunctional dihydroflavonol 4-reductase/flavanone 4-reductase [Glycine soja]	-	-	-	-	-	GO:0048037//cofactor binding;GO:0003824//catalytic activity;GO:0050662//coenzyme binding;GO:0005488//binding	-
Glyma.12G032600	0.586667	6.34333	-3.43463	7.8763e-09	1.64514e-06	yes	Glyma.12G032600	PREDICTED: beta-galactosidase 13-like [Glycine max]	-	-	-	-	-	GO:0003824//catalytic activity;GO:0004553//hydrolase activity, hydrolyzing O-glycosyl compounds;GO:0016787//hydrolase activity;GO:0016798//hydrolase activity, acting on glycosyl bonds;GO:0005488//binding;GO:0030246//carbohydrate binding	GO:0005975//carbohydrate metabolic process;GO:0008152//metabolic process;GO:0071704//organic substance metabolic process;GO:0044238//primary metabolic process
Glyma.12G039400	11.1867	24.2333	-1.11521	1.53882e-05	0.00149135	yes	Glyma.12G039400	PREDICTED: cysteine proteinase RD19a-like [Glycine max]	-	-	-	-	-	GO:0016787//hydrolase activity;GO:0003824//catalytic activity;GO:0008233//peptidase activity;GO:0070011//peptidase activity, acting on L-amino acid peptides;GO:0008234//cysteine-type peptidase activity	GO:0043170//macromolecule metabolic process;GO:0006508//proteolysis;GO:0008152//metabolic process;GO:0044238//primary metabolic process;GO:0019538//protein metabolic process;GO:0071704//organic substance metabolic process
Glyma.12G040300	0.896667	13.77	-3.94081	3.21712e-17	1.84988e-14	yes	Glyma.12G040300	PREDICTED: V-type proton ATPase subunit E2 [Glycine max]	Metabolism;Cellular Processes	Transport and catabolism;Energy metabolism	ko00190//Oxidative phosphorylation;ko04145//Phagosome	K02150	GO:0016020//membrane;GO:0033178//proton-transporting two-sector ATPase complex, catalytic domain;GO:0044425//membrane part;GO:0032991//macromolecular complex;GO:0043234//protein complex;GO:0098796//membrane protein complex;GO:0016469//proton-transporting two-sector ATPase complex	GO:0016462//pyrophosphatase activity;GO:0044769//ATPase activity, coupled to transmembrane movement of ions, rotational mechanism;GO:0042623//ATPase activity, coupled;GO:0015078//hydrogen ion transmembrane transporter activity;GO:0016818//hydrolase activity, acting on acid anhydrides, in phosphorus-containing anhydrides;GO:0043492//ATPase activity, coupled to movement of substances;GO:0022892//su…	GO:0015988//energy coupled proton transmembrane transport, against electrochemical gradient;GO:0034220//ion transmembrane transport;GO:0006810//transport;GO:0009987//cellular process;GO:0015991//ATP hydrolysis coupled proton transport;GO:0098662//inorganic cation transmembrane transport;GO:0006818//hydrogen transport;GO:0044765//single-organism transport;GO:0006811//ion transport;GO:0044763//sing…
Glyma.12G049300	2.14	0.163333	3.71172	6.82671e-06	0.000738191	yes	Glyma.12G049300	hypothetical protein glysoja_010238 [Glycine soja]	-	-	-	-	-	-	-
Glyma.12G055000	1.83333	14.8867	-3.02148	0.000742238	0.0425793	yes	Glyma.12G055000	PREDICTED: lysine-specific demethylase JMJ30 isoform X2 [Vigna angularis]	-	-	-	-	-	-	-
Glyma.12G059200	1.23	0.0666667	4.20555	0.000728634	0.0420457	yes	Glyma.12G059200	PREDICTED: tropinone reductase [Glycine max]	Metabolism	Biosynthesis of other secondary metabolites	ko00960//Tropane, piperidine and pyridine alkaloid biosynthesis	K08081	-	-	-
Glyma.12G060000	0.27	2.33	-3.1093	4.46066e-08	7.92798e-06	yes	Glyma.12G060000	PREDICTED: polycystic kidney disease protein 1-like 3 [Glycine max]	-	-	-	-	-	-	-
Glyma.12G060200	0.373333	4.54	-3.60416	3.14674e-06	0.000367942	yes	Glyma.12G060200	PREDICTED: transcription factor PCL1-like [Glycine max]	-	-	-	-	-	-	-
Glyma.12G064500	0.126667	1.62333	-3.67985	6.7065e-05	0.00552629	yes	Glyma.12G064500	dessication-induced 1VOC superfamily protein [Medicago truncatula]	-	-	-	-	-	-	-
Glyma.12G080100	0.293333	0.0166667	4.1375	0.000654987	0.0383851	yes	Glyma.12G080100	PREDICTED: xyloglucan endotransglucosylase/hydrolase protein 31-like [Glycine max]	-	-	-	-	GO:0044464//cell part;GO:0048046//apoplast;GO:0005576//extracellular region;GO:0071944//cell periphery;GO:0030312//external encapsulating structure;GO:0005618//cell wall;GO:0005623//cell	GO:0016798//hydrolase activity, acting on glycosyl bonds;GO:0016787//hydrolase activity;GO:0016757//transferase activity, transferring glycosyl groups;GO:0016758//transferase activity, transferring hexosyl groups;GO:0016740//transferase activity;GO:0003824//catalytic activity;GO:0016762//xyloglucan:xyloglucosyl transferase activity;GO:0004553//hydrolase activity, hydrolyzing O-glycosyl compounds	GO:0044264//cellular polysaccharide metabolic process;GO:0009987//cellular process;GO:0005975//carbohydrate metabolic process;GO:0071704//organic substance metabolic process;GO:0044260//cellular macromolecule metabolic process;GO:0044042//glucan metabolic process;GO:0008152//metabolic process;GO:0005976//polysaccharide metabolic process;GO:0006073//cellular glucan metabolic process;GO:0044238//pr…
Glyma.12G089800	1.08	3.50333	-1.6977	0.000311791	0.0203459	yes	Glyma.12G089800	PREDICTED: probable calcium-binding protein CML18 [Glycine max]	Organismal Systems	Environmental adaptation	ko04626//Plant-pathogen interaction	K13448	-	-	-
Glyma.12G092800	4.68	12.2733	-1.39095	2.62647e-06	0.000312339	yes	Glyma.12G092800	PREDICTED: secoisolariciresinol dehydrogenase-like [Glycine max]	-	-	-	-	-	-	-
Glyma.12G094100	0.763333	0.11	2.79481	0.000626368	0.0369293	yes	Glyma.12G094100	Apoptosis-inducing factor like A [Glycine soja]	-	-	-	-	-	GO:0003824//catalytic activity;GO:0016491//oxidoreductase activity	GO:0044699//single-organism process;GO:0044710//single-organism metabolic process;GO:0008152//metabolic process;GO:0055114//oxidation-reduction process
Glyma.12G099300	0.63	23.8133	-5.24027	5.8088e-37	1.77444e-33	yes	Glyma.12G099300	Protein TRANSPARENT TESTA 12 [Glycine soja]	-	-	-	-	GO:0016020//membrane	GO:0015291//secondary active transmembrane transporter activity;GO:0005215//transporter activity;GO:0022804//active transmembrane transporter activity;GO:0022857//transmembrane transporter activity;GO:0090484//drug transporter activity;GO:0015297//antiporter activity;GO:0015238//drug transmembrane transporter activity	GO:0042493//response to drug;GO:0006855//drug transmembrane transport;GO:0044699//single-organism process;GO:0051179//localization;GO:0051234//establishment of localization;GO:1902578//single-organism localization;GO:0044765//single-organism transport;GO:0009987//cellular process;GO:0015893//drug transport;GO:0050896//response to stimulus;GO:0006810//transport;GO:0044763//single-organism cellular…
Glyma.12G100900	3.49	12.5233	-1.84332	6.29191e-07	8.40227e-05	yes	Glyma.12G100900	ubiquitin family protein [Populus trichocarpa]	-	-	-	-	-	GO:0005488//binding;GO:0005515//protein binding	-
Glyma.12G106900	0.206667	1.49667	-2.85638	7.51882e-05	0.00609925	yes	Glyma.12G106900	PREDICTED: external alternative NAD(P)H-ubiquinone oxidoreductase B3, mitochondrial-like [Glycine max]	-	-	-	-	-	GO:0003824//catalytic activity;GO:0016491//oxidoreductase activity	GO:0008152//metabolic process;GO:0055114//oxidation-reduction process;GO:0044710//single-organism metabolic process;GO:0044699//single-organism process
Glyma.12G116800	3.94333	1.06667	1.88631	2.77028e-06	0.000327846	yes	Glyma.12G116800	PREDICTED: probable protein phosphatase 2C 58 [Glycine max]	-	-	-	-	-	GO:0016791//phosphatase activity;GO:0003824//catalytic activity;GO:0016788//hydrolase activity, acting on ester bonds;GO:0004721//phosphoprotein phosphatase activity;GO:0004722//protein serine/threonine phosphatase activity;GO:0042578//phosphoric ester hydrolase activity;GO:0016787//hydrolase activity	GO:0006470//protein dephosphorylation;GO:0006796//phosphate-containing compound metabolic process;GO:0043412//macromolecule modification;GO:0016311//dephosphorylation;GO:0071704//organic substance metabolic process;GO:0043170//macromolecule metabolic process;GO:0036211//protein modification process;GO:0009987//cellular process;GO:0044237//cellular metabolic process;GO:0044260//cellular macromolec…
Glyma.12G120900	0.09	1.04	-3.53051	4.33357e-05	0.00377553	yes	Glyma.12G120900	papain family cysteine protease [Medicago truncatula]	-	-	-	-	-	GO:0070011//peptidase activity, acting on L-amino acid peptides;GO:0008233//peptidase activity;GO:0008234//cysteine-type peptidase activity;GO:0003824//catalytic activity;GO:0016787//hydrolase activity	GO:0044238//primary metabolic process;GO:0019538//protein metabolic process;GO:0071704//organic substance metabolic process;GO:0006508//proteolysis;GO:0043170//macromolecule metabolic process;GO:0008152//metabolic process
Glyma.12G135000	2.57	17.1433	-2.73781	7.45014e-29	1.51722e-25	yes	Glyma.12G135000	thiamin biosynthetic enzyme [Glycine max]	Metabolism	Metabolism of cofactors and vitamins	ko00730//Thiamine metabolism	K03146	-	-	-
Glyma.12G139000	0.08	0.48	-2.58496	0.000238249	0.0161507	yes	Glyma.12G139000	PREDICTED: organic cation/carnitine transporter 4-like [Glycine max]	-	-	-	-	GO:0031224//intrinsic component of membrane;GO:0016020//membrane;GO:0016021//integral component of membrane;GO:0044425//membrane part	GO:0005215//transporter activity;GO:0022857//transmembrane transporter activity	GO:0051234//establishment of localization;GO:0044763//single-organism cellular process;GO:1902578//single-organism localization;GO:0006810//transport;GO:0009987//cellular process;GO:0051179//localization;GO:0044765//single-organism transport;GO:0044699//single-organism process;GO:0055085//transmembrane transport
Glyma.12G144600	0.813333	0.0533333	3.93074	0.000108871	0.00845976	yes	Glyma.12G144600	Werner Syndrome-like exonuclease [Glycine soja]	-	-	-	-	-	GO:0097159//organic cyclic compound binding;GO:1901363//heterocyclic compound binding;GO:0005488//binding;GO:0008408//3'-5' exonuclease activity;GO:0016787//hydrolase activity;GO:0004518//nuclease activity;GO:0016788//hydrolase activity, acting on ester bonds;GO:0003824//catalytic activity;GO:0004527//exonuclease activity;GO:0003676//nucleic acid binding	GO:0046483//heterocycle metabolic process;GO:0044237//cellular metabolic process;GO:0006807//nitrogen compound metabolic process;GO:0006725//cellular aromatic compound metabolic process;GO:0006139//nucleobase-containing compound metabolic process;GO:0071704//organic substance metabolic process;GO:0008152//metabolic process;GO:0044238//primary metabolic process;GO:0009987//cellular process;GO:0034…
Glyma.12G172900	4.18333	1.34667	1.63526	0.00061777	0.0364663	yes	Glyma.12G172900	PREDICTED: cyclin-dependent kinase inhibitor 1C-like [Glycine max]	-	-	-	-	-	-	-
Glyma.12G177900	45.1467	16.9633	1.4122	6.77615e-08	1.16207e-05	yes	Glyma.12G177900	PREDICTED: serine carboxypeptidase-like [Glycine max]	-	-	-	-	-	GO:0016787//hydrolase activity;GO:0008236//serine-type peptidase activity;GO:0003824//catalytic activity;GO:0004180//carboxypeptidase activity;GO:0070011//peptidase activity, acting on L-amino acid peptides;GO:0070008//serine-type exopeptidase activity;GO:0004185//serine-type carboxypeptidase activity;GO:0008233//peptidase activity;GO:0008238//exopeptidase activity;GO:0017171//serine hydrolase ac…	GO:0043170//macromolecule metabolic process;GO:0008152//metabolic process;GO:0019538//protein metabolic process;GO:0044238//primary metabolic process;GO:0071704//organic substance metabolic process;GO:0006508//proteolysis
Glyma.12G178000	1.64333	5.09	-1.63104	0.000207905	0.0143931	yes	Glyma.12G178000	PREDICTED: xyloglucan endotransglucosylase/hydrolase protein 31-like [Glycine max]	-	-	-	-	GO:0048046//apoplast;GO:0005618//cell wall;GO:0030312//external encapsulating structure;GO:0044464//cell part;GO:0005576//extracellular region;GO:0071944//cell periphery;GO:0005623//cell	GO:0016798//hydrolase activity, acting on glycosyl bonds;GO:0016787//hydrolase activity;GO:0016758//transferase activity, transferring hexosyl groups;GO:0016762//xyloglucan:xyloglucosyl transferase activity;GO:0016740//transferase activity;GO:0016757//transferase activity, transferring glycosyl groups;GO:0004553//hydrolase activity, hydrolyzing O-glycosyl compounds;GO:0003824//catalytic activity	GO:0044262//cellular carbohydrate metabolic process;GO:0009987//cellular process;GO:0005976//polysaccharide metabolic process;GO:0005975//carbohydrate metabolic process;GO:0008152//metabolic process;GO:0044042//glucan metabolic process;GO:0071704//organic substance metabolic process;GO:0044237//cellular metabolic process;GO:0044264//cellular polysaccharide metabolic process;GO:0044260//cellular m…
Glyma.12G179400	0.37	2.11333	-2.51392	1.93051e-05	0.00182838	yes	Glyma.12G179400	PREDICTED: serine carboxypeptidase-like 51 isoform X1 [Glycine max]	-	-	-	-	-	GO:0016787//hydrolase activity;GO:0008238//exopeptidase activity;GO:0004180//carboxypeptidase activity;GO:0070008//serine-type exopeptidase activity;GO:0004185//serine-type carboxypeptidase activity;GO:0017171//serine hydrolase activity;GO:0008236//serine-type peptidase activity;GO:0008233//peptidase activity;GO:0003824//catalytic activity;GO:0070011//peptidase activity, acting on L-amino acid pe…	GO:0006508//proteolysis;GO:0019538//protein metabolic process;GO:0071704//organic substance metabolic process;GO:0043170//macromolecule metabolic process;GO:0008152//metabolic process;GO:0044238//primary metabolic process
Glyma.12G179700	0.866667	0.263333	1.71859	0.000800585	0.0451841	yes	Glyma.12G179700	PREDICTED: lysosomal Pro-X carboxypeptidase-like [Glycine max]	-	-	-	-	-	GO:0070011//peptidase activity, acting on L-amino acid peptides;GO:0017171//serine hydrolase activity;GO:0016787//hydrolase activity;GO:0008236//serine-type peptidase activity;GO:0003824//catalytic activity;GO:0008233//peptidase activity	GO:0008152//metabolic process;GO:0006508//proteolysis;GO:0044238//primary metabolic process;GO:0071704//organic substance metabolic process;GO:0043170//macromolecule metabolic process;GO:0019538//protein metabolic process
Glyma.12G190900	0.001	0.89	-9.79766	1.83297e-05	0.00174297	yes	Glyma.12G190900	BnaAnng09550D [Brassica napus]	-	-	-	-	-	-	-
Glyma.12G196100	0.19	0.806667	-2.08597	0.000200075	0.0139499	yes	Glyma.12G196100	PREDICTED: zinc finger protein CONSTANS-LIKE 12-like isoform X2 [Glycine max]	-	-	-	-	-	GO:0005515//protein binding;GO:0005488//binding	-
Glyma.12G203500	0.463333	1.83333	-1.98435	0.000312517	0.0203661	yes	Glyma.12G203500	PREDICTED: clathrin light chain 1-like [Glycine max]	-	-	-	-	GO:0043229//intracellular organelle;GO:0044446//intracellular organelle part;GO:0030659//cytoplasmic vesicle membrane;GO:0031090//organelle membrane;GO:0044433//cytoplasmic vesicle part;GO:0012506//vesicle membrane;GO:0016020//membrane;GO:0030665//clathrin-coated vesicle membrane;GO:0030658//transport vesicle membrane;GO:0031410//cytoplasmic vesicle;GO:0030133//transport vesicle;GO:0030130//clath…	GO:0005198//structural molecule activity	GO:0051641//cellular localization;GO:0070727//cellular macromolecule localization;GO:0051649//establishment of localization in cell;GO:0051234//establishment of localization;GO:0033036//macromolecule localization;GO:0016192//vesicle-mediated transport;GO:0046907//intracellular transport;GO:0051179//localization;GO:0006886//intracellular protein transport;GO:0006810//transport;GO:0045184//establis…
Glyma.12G206100	0.586667	14.4767	-4.62504	3.67144e-07	5.12701e-05	yes	Glyma.12G206100	RALF [Medicago truncatula]	-	-	-	-	-	-	-
Glyma.12G214000	0.553333	0.07	2.98272	0.000254349	0.016983	yes	Glyma.12G214000	PREDICTED: gibberellin 2-beta-dioxygenase 8-like [Glycine max]	Metabolism	Metabolism of terpenoids and polyketides	ko00904//Diterpenoid biosynthesis	K04125	-	GO:0016491//oxidoreductase activity;GO:0003824//catalytic activity	GO:0008152//metabolic process;GO:0044699//single-organism process;GO:0055114//oxidation-reduction process;GO:0044710//single-organism metabolic process
Glyma.12G221400	8.39	25.3967	-1.5979	1.59394e-09	3.76355e-07	yes	Glyma.12G221400	PREDICTED: NAC transcription factor 56-like [Glycine max]	-	-	-	-	-	GO:0003677//DNA binding;GO:0097159//organic cyclic compound binding;GO:1901363//heterocyclic compound binding;GO:0003676//nucleic acid binding;GO:0005488//binding	GO:2001141//regulation of RNA biosynthetic process;GO:0019219//regulation of nucleobase-containing compound metabolic process;GO:0051252//regulation of RNA metabolic process;GO:0031323//regulation of cellular metabolic process;GO:0010468//regulation of gene expression;GO:0050789//regulation of biological process;GO:0050794//regulation of cellular process;GO:0009889//regulation of biosynthetic pro…
Glyma.12G225100	0.383333	0.0266667	3.84549	0.000387739	0.0245481	yes	Glyma.12G225100	PREDICTED: protein GRIM REAPER-like [Glycine max]	-	-	-	-	-	-	-
Glyma.12G232000	40.2033	183.247	-2.1884	1.55784e-19	1.35966e-16	yes	Glyma.12G232000	ATP synthase CF1 alpha subunit [Glycine max]	Metabolism	Energy metabolism	ko00190//Oxidative phosphorylation;ko00195//Photosynthesis	K02111	GO:0098796//membrane protein complex;GO:0032991//macromolecular complex;GO:0016469//proton-transporting two-sector ATPase complex;GO:0043234//protein complex;GO:0016020//membrane;GO:0033178//proton-transporting two-sector ATPase complex, catalytic domain;GO:0044425//membrane part	GO:0032555//purine ribonucleotide binding;GO:0003824//catalytic activity;GO:0001882//nucleoside binding;GO:0032553//ribonucleotide binding;GO:0035639//purine ribonucleoside triphosphate binding;GO:0032550//purine ribonucleoside binding;GO:0030554//adenyl nucleotide binding;GO:0016817//hydrolase activity, acting on acid anhydrides;GO:0022857//transmembrane transporter activity;GO:0000166//nucleoti…	GO:0044237//cellular metabolic process;GO:0044281//small molecule metabolic process;GO:0009116//nucleoside metabolic process;GO:0006811//ion transport;GO:0009126//purine nucleoside monophosphate metabolic process;GO:0046483//heterocycle metabolic process;GO:0015991//ATP hydrolysis coupled proton transport;GO:0009150//purine ribonucleotide metabolic process;GO:0044710//single-organism metabolic pr…
Glyma.12G241200	0.0633333	0.436667	-2.7855	0.000532932	0.0322856	yes	Glyma.12G241200	PREDICTED: cation/H(+) antiporter 1-like [Glycine max]	-	-	-	-	GO:0016021//integral component of membrane;GO:0031224//intrinsic component of membrane;GO:0016020//membrane;GO:0044425//membrane part	GO:0005215//transporter activity;GO:0015298//solute:cation antiporter activity;GO:0015075//ion transmembrane transporter activity;GO:0015297//antiporter activity;GO:0022857//transmembrane transporter activity;GO:0022804//active transmembrane transporter activity;GO:0015299//solute:proton antiporter activity;GO:0008324//cation transmembrane transporter activity;GO:0015078//hydrogen ion transmembra…	GO:0044763//single-organism cellular process;GO:1902578//single-organism localization;GO:0009987//cellular process;GO:0006812//cation transport;GO:0006810//transport;GO:0055085//transmembrane transport;GO:0006811//ion transport;GO:0051234//establishment of localization;GO:0051179//localization;GO:0044765//single-organism transport;GO:0044699//single-organism process
Glyma.13G001200	4.73333	12.6633	-1.41973	5.91992e-09	1.2635e-06	yes	Glyma.13G001200	PREDICTED: methionine gamma-lyase-like [Glycine max]	Metabolism	Metabolism of other amino acids;Amino acid metabolism	ko00270//Cysteine and methionine metabolism;ko00450//Selenocompound metabolism	K01761	-	GO:0043168//anion binding;GO:0005488//binding;GO:0043167//ion binding;GO:0097159//organic cyclic compound binding;GO:1901363//heterocyclic compound binding;GO:0030170//pyridoxal phosphate binding;GO:0048037//cofactor binding	GO:0008152//metabolic process;GO:0009058//biosynthetic process
Glyma.13G013600	484.63	131.99	1.87646	4.43352e-11	1.33761e-08	yes	Glyma.13G013600	senescence-associated protein [Medicago truncatula]	-	-	-	-	-	-	-
Glyma.13G021000	107.45	0.001	16.7133	1.70561e-95	2.77878e-91	yes	Glyma.13G021000	senescence-associated protein [Medicago truncatula]	-	-	-	-	-	-	-
Glyma.13G021100	20.6233	7.46667	1.46574	4.20176e-06	0.000475382	yes	Glyma.13G021100	hypothetical protein GLYMA_13G012100 [Glycine max]	-	-	-	-	-	-	-
Glyma.13G023300	1.20667	0.1	3.59296	1.25169e-06	0.000158081	yes	Glyma.13G023300	senescence-associated protein [Medicago truncatula]	-	-	-	-	-	-	-
Glyma.13G024100	81.9833	33.9133	1.27348	1.37512e-06	0.000171455	yes	Glyma.13G024100	senescence-associated protein [Medicago truncatula]	-	-	-	-	-	-	-
Glyma.13G050000	0.0633333	4.87667	-6.26679	1.31561e-07	2.06758e-05	yes	Glyma.13G050000	PREDICTED: stress-induced protein KIN2-like [Glycine max]	-	-	-	-	-	-	-
Glyma.13G053300	0.14	0.61	-2.12338	0.000497408	0.0304653	yes	Glyma.13G053300	PREDICTED: protein COBRA-like [Glycine max]	-	-	-	-	GO:0044425//membrane part;GO:0031224//intrinsic component of membrane;GO:0031225//anchored component of membrane;GO:0016020//membrane	-	GO:0071840//cellular component organization or biogenesis;GO:0043062//extracellular structure organization;GO:0009987//cellular process;GO:0009832//plant-type cell wall biogenesis;GO:0016049//cell growth;GO:0040007//growth;GO:0016043//cellular component organization;GO:0071555//cell wall organization;GO:0070726//cell wall assembly;GO:0071554//cell wall organization or biogenesis;GO:0044699//singl…
Glyma.13G060900	0.383333	5.13	-3.74229	3.44369e-10	9.09804e-08	yes	Glyma.13G060900	PREDICTED: pectinesterase 31-like [Glycine max]	Metabolism	Carbohydrate metabolism	ko00500//Starch and sucrose metabolism;ko00040//Pentose and glucuronate interconversions	K01051	GO:0071944//cell periphery;GO:0044464//cell part;GO:0005623//cell;GO:0005618//cell wall;GO:0030312//external encapsulating structure	GO:0016787//hydrolase activity;GO:0016788//hydrolase activity, acting on ester bonds;GO:0030599//pectinesterase activity;GO:0052689//carboxylic ester hydrolase activity;GO:0003824//catalytic activity	GO:0071554//cell wall organization or biogenesis;GO:0042545//cell wall modification;GO:0045229//external encapsulating structure organization;GO:0009987//cellular process;GO:0016043//cellular component organization;GO:0071840//cellular component organization or biogenesis;GO:0071555//cell wall organization
Glyma.13G064700	5.3	77.5633	-3.87131	1.94946e-18	1.342e-15	yes	Glyma.13G064700	PREDICTED: pectate lyase [Glycine max]	Metabolism	Carbohydrate metabolism	ko00040//Pentose and glucuronate interconversions	K01728	-	GO:0016837//carbon-oxygen lyase activity, acting on polysaccharides;GO:0030570//pectate lyase activity;GO:0016829//lyase activity;GO:0016835//carbon-oxygen lyase activity;GO:0003824//catalytic activity	-
Glyma.13G065700	0.186667	1.45333	-2.96083	2.77764e-07	3.9465e-05	yes	Glyma.13G065700	Exocyst complex component 7 [Glycine soja]	-	-	-	-	GO:0005938//cell cortex;GO:0099568//cytoplasmic region;GO:0005623//cell;GO:0044424//intracellular part;GO:0071944//cell periphery;GO:0044464//cell part;GO:0043234//protein complex;GO:0044448//cell cortex part;GO:0005622//intracellular;GO:0032991//macromolecular complex;GO:0000145//exocyst;GO:0005737//cytoplasm;GO:0044444//cytoplasmic part	-	GO:0051641//cellular localization;GO:0046903//secretion;GO:0044699//single-organism process;GO:0006887//exocytosis;GO:0051179//localization;GO:0051234//establishment of localization;GO:0009987//cellular process;GO:0016192//vesicle-mediated transport;GO:0032940//secretion by cell;GO:0006810//transport;GO:0051649//establishment of localization in cell;GO:0044763//single-organism cellular process;GO…
Glyma.13G068200	0.603333	2.65667	-2.13859	1.36761e-08	2.68447e-06	yes	Glyma.13G068200	PREDICTED: protein NRT1/ PTR FAMILY 5.8-like [Glycine max]	-	-	-	-	GO:0016021//integral component of membrane;GO:0031224//intrinsic component of membrane;GO:0016020//membrane;GO:0044425//membrane part	GO:0005215//transporter activity	GO:0051179//localization;GO:0055085//transmembrane transport;GO:0009987//cellular process;GO:0006810//transport;GO:0044763//single-organism cellular process;GO:0051234//establishment of localization;GO:0044699//single-organism process;GO:0044765//single-organism transport;GO:1902578//single-organism localization
Glyma.13G068800	9.01	2.35	1.93887	3.64955e-09	8.03493e-07	yes	Glyma.13G068800	cytochrome P450 82A3 [Glycine max]	-	-	-	-	-	GO:0046906//tetrapyrrole binding;GO:0003824//catalytic activity;GO:1901363//heterocyclic compound binding;GO:0016491//oxidoreductase activity;GO:0020037//heme binding;GO:0043169//cation binding;GO:0046914//transition metal ion binding;GO:0005488//binding;GO:0016705//oxidoreductase activity, acting on paired donors, with incorporation or reduction of molecular oxygen;GO:0043167//ion binding;GO:009…	GO:0055114//oxidation-reduction process;GO:0008152//metabolic process;GO:0044710//single-organism metabolic process;GO:0044699//single-organism process
Glyma.13G075900	0.663333	0.001	9.37359	2.85844e-13	1.11767e-10	yes	Glyma.13G075900	PREDICTED: linoleate 13S-lipoxygenase 2-1, chloroplastic-like isoform X1 [Glycine max]	Metabolism	Lipid metabolism	ko00592//alpha-Linolenic acid metabolism;ko00591//Linoleic acid metabolism	K00454	-	GO:0046872//metal ion binding;GO:0016701//oxidoreductase activity, acting on single donors with incorporation of molecular oxygen;GO:0003824//catalytic activity;GO:0043167//ion binding;GO:0043169//cation binding;GO:0051213//dioxygenase activity;GO:0016491//oxidoreductase activity;GO:0016702//oxidoreductase activity, acting on single donors with incorporation of molecular oxygen, incorporation of …	GO:0044710//single-organism metabolic process;GO:0008152//metabolic process;GO:0055114//oxidation-reduction process;GO:0044699//single-organism process
Glyma.13G085800	1.00667	0.001	9.97537	5.76505e-07	7.78377e-05	yes	Glyma.13G085800	unknown [Glycine max]	-	-	-	-	-	-	-
Glyma.13G085900	11.38	1.92333	2.56482	1.5316e-11	5.02407e-09	yes	Glyma.13G085900	hypothetical protein glysoja_025159 [Glycine soja]	-	-	-	-	-	-	-
Glyma.13G087700	0.306667	3.03	-3.30457	1.35409e-05	0.00134326	yes	Glyma.13G087700	PREDICTED: protein DOWNSTREAM OF FLC-like [Glycine max]	-	-	-	-	-	-	-
Glyma.13G088400	2.63	0.45	2.54707	4.25095e-11	1.29049e-08	yes	Glyma.13G088400	PREDICTED: TPR repeat-containing thioredoxin TTL1 isoform X2 [Glycine max]	-	-	-	-	-	-	GO:0044699//single-organism process;GO:0065008//regulation of biological quality;GO:0019725//cellular homeostasis;GO:0065007//biological regulation;GO:0044763//single-organism cellular process;GO:0009987//cellular process;GO:0042592//homeostatic process;GO:0050789//regulation of biological process;GO:0045454//cell redox homeostasis;GO:0050794//regulation of cellular process
Glyma.13G095200	3.90333	0.55	2.8272	1.32931e-05	0.00132866	yes	Glyma.13G095200	PREDICTED: probable xyloglucan endotransglucosylase/hydrolase protein 23 [Glycine max]	-	-	-	-	GO:0005576//extracellular region;GO:0071944//cell periphery;GO:0048046//apoplast;GO:0005618//cell wall;GO:0044464//cell part;GO:0030312//external encapsulating structure;GO:0005623//cell	GO:0016798//hydrolase activity, acting on glycosyl bonds;GO:0016787//hydrolase activity;GO:0004553//hydrolase activity, hydrolyzing O-glycosyl compounds;GO:0003824//catalytic activity;GO:0016740//transferase activity;GO:0016757//transferase activity, transferring glycosyl groups;GO:0016758//transferase activity, transferring hexosyl groups;GO:0016762//xyloglucan:xyloglucosyl transferase activity	GO:0044264//cellular polysaccharide metabolic process;GO:0005976//polysaccharide metabolic process;GO:0006073//cellular glucan metabolic process;GO:0009987//cellular process;GO:0044238//primary metabolic process;GO:0008152//metabolic process;GO:0044260//cellular macromolecule metabolic process;GO:0005975//carbohydrate metabolic process;GO:0044262//cellular carbohydrate metabolic process;GO:004404…
Glyma.13G100400	0.263333	1.50667	-2.5164	0.000155078	0.011296	yes	Glyma.13G100400	clathrin assembly plant-like protein [Medicago truncatula]	-	-	-	-	-	GO:0008289//lipid binding;GO:0043167//ion binding;GO:0043168//anion binding;GO:0005543//phospholipid binding;GO:0005488//binding	-
Glyma.13G115200	0.02	0.413333	-4.36923	0.000208789	0.0144135	yes	Glyma.13G115200	pectinesterase/pectinesterase inhibitor [Medicago truncatula]	-	-	-	-	GO:0071944//cell periphery;GO:0005618//cell wall;GO:0044464//cell part;GO:0030312//external encapsulating structure;GO:0005623//cell	GO:0052689//carboxylic ester hydrolase activity;GO:0016787//hydrolase activity;GO:0030599//pectinesterase activity;GO:0016788//hydrolase activity, acting on ester bonds;GO:0030234//enzyme regulator activity;GO:0003824//catalytic activity;GO:0004857//enzyme inhibitor activity;GO:0098772//molecular function regulator	GO:0042545//cell wall modification;GO:0045229//external encapsulating structure organization;GO:0071555//cell wall organization;GO:0009987//cellular process;GO:0016043//cellular component organization;GO:0071554//cell wall organization or biogenesis;GO:0071840//cellular component organization or biogenesis
Glyma.13G118900	0.263333	0.0466667	2.49643	0.00044709	0.0277661	yes	Glyma.13G118900	PREDICTED: ABC transporter B family member 21-like [Glycine max]	Environmental Information Processing	Membrane transport	ko02010//ABC transporters	K05658	GO:0031224//intrinsic component of membrane;GO:0044425//membrane part;GO:0016020//membrane;GO:0016021//integral component of membrane	GO:0097367//carbohydrate derivative binding;GO:0005524//ATP binding;GO:0001883//purine nucleoside binding;GO:0030554//adenyl nucleotide binding;GO:1901265//nucleoside phosphate binding;GO:0022857//transmembrane transporter activity;GO:0032553//ribonucleotide binding;GO:0022804//active transmembrane transporter activity;GO:0032550//purine ribonucleoside binding;GO:1901363//heterocyclic compound bi…	GO:1902578//single-organism localization;GO:0051179//localization;GO:0009987//cellular process;GO:0044699//single-organism process;GO:0044765//single-organism transport;GO:0006810//transport;GO:0051234//establishment of localization;GO:0044763//single-organism cellular process;GO:0055085//transmembrane transport
Glyma.13G119000	1.52667	0.346667	2.13876	5.11554e-05	0.0043483	yes	Glyma.13G119000	ABC transporter B family member 11 [Glycine soja]	Environmental Information Processing	Membrane transport	ko02010//ABC transporters	K05658	GO:0016021//integral component of membrane;GO:0044425//membrane part;GO:0031224//intrinsic component of membrane;GO:0016020//membrane	GO:0030554//adenyl nucleotide binding;GO:0022857//transmembrane transporter activity;GO:0016817//hydrolase activity, acting on acid anhydrides;GO:0097367//carbohydrate derivative binding;GO:0042626//ATPase activity, coupled to transmembrane movement of substances;GO:0017111//nucleoside-triphosphatase activity;GO:0043168//anion binding;GO:0032550//purine ribonucleoside binding;GO:0005488//binding;…	GO:1902578//single-organism localization;GO:0044765//single-organism transport;GO:0051234//establishment of localization;GO:0006810//transport;GO:0055085//transmembrane transport;GO:0051179//localization;GO:0009987//cellular process;GO:0044763//single-organism cellular process;GO:0044699//single-organism process
Glyma.13G133100	3.32667	0.39	3.09253	1.12835e-09	2.75747e-07	yes	Glyma.13G133100	Zinc finger protein ZAT11 [Glycine soja]	-	-	-	-	-	-	-
Glyma.13G141600	1.06	8.28667	-2.96673	1.15938e-08	2.33194e-06	yes	Glyma.13G141600	PREDICTED: S-adenosylmethionine synthase 3 [Glycine max]	Metabolism	Global and Overview;Amino acid metabolism	ko01230//Biosynthesis of amino acids;ko00270//Cysteine and methionine metabolism	K00789	-	GO:0097367//carbohydrate derivative binding;GO:0005488//binding;GO:0016740//transferase activity;GO:0032559//adenyl ribonucleotide binding;GO:0004478//methionine adenosyltransferase activity;GO:0001882//nucleoside binding;GO:1901363//heterocyclic compound binding;GO:0005524//ATP binding;GO:0017076//purine nucleotide binding;GO:0036094//small molecule binding;GO:0043168//anion binding;GO:0016765//…	GO:0009163//nucleoside biosynthetic process;GO:0044237//cellular metabolic process;GO:0044711//single-organism biosynthetic process;GO:0044699//single-organism process;GO:0006807//nitrogen compound metabolic process;GO:0006139//nucleobase-containing compound metabolic process;GO:0042278//purine nucleoside metabolic process;GO:0044271//cellular nitrogen compound biosynthetic process;GO:0006575//ce…
Glyma.13G151800	1.05	8.21667	-2.96816	8.60359e-09	1.75945e-06	yes	Glyma.13G151800	PREDICTED: fructose-bisphosphate aldolase, cytoplasmic isozyme-like [Glycine max]	Metabolism	Carbohydrate metabolism;Global and Overview;Energy metabolism	ko01200//Carbon metabolism;ko01230//Biosynthesis of amino acids;ko00010//Glycolysis / Gluconeogenesis;ko00710//Carbon fixation in photosynthetic organisms;ko00051//Fructose and mannose metabolism;ko00030//Pentose phosphate pathway	K01623	-	GO:0016832//aldehyde-lyase activity;GO:0016829//lyase activity;GO:0004332//fructose-bisphosphate aldolase activity;GO:0016830//carbon-carbon lyase activity;GO:0003824//catalytic activity	GO:0009150//purine ribonucleotide metabolic process;GO:0009199//ribonucleoside triphosphate metabolic process;GO:0051186//cofactor metabolic process;GO:0006757//ATP generation from ADP;GO:0005975//carbohydrate metabolic process;GO:0006163//purine nucleotide metabolic process;GO:0009161//ribonucleoside monophosphate metabolic process;GO:0009205//purine ribonucleoside triphosphate metabolic process…
Glyma.13G178300	0.63	9.04333	-3.84343	7.2497e-10	1.81711e-07	yes	Glyma.13G178300	PREDICTED: protein RALF-like 19 [Glycine max]	-	-	-	-	-	-	-
Glyma.13G201400	0.223333	1.36333	-2.60987	8.42842e-05	0.00676432	yes	Glyma.13G201400	PREDICTED: probable receptor-like protein kinase At4g39110 [Glycine max]	-	-	-	-	-	GO:0004672//protein kinase activity;GO:0016301//kinase activity;GO:0016740//transferase activity;GO:0003824//catalytic activity;GO:0016772//transferase activity, transferring phosphorus-containing groups;GO:0016773//phosphotransferase activity, alcohol group as acceptor	GO:0006793//phosphorus metabolic process;GO:0006464//cellular protein modification process;GO:0071704//organic substance metabolic process;GO:0006468//protein phosphorylation;GO:0044260//cellular macromolecule metabolic process;GO:0044238//primary metabolic process;GO:0019538//protein metabolic process;GO:0008152//metabolic process;GO:0043412//macromolecule modification;GO:0036211//protein modifi…
Glyma.13G203400	0.393333	3.01667	-2.93913	0.000379183	0.0241001	yes	Glyma.13G203400	PREDICTED: ADP,ATP carrier protein 1, mitochondrial-like [Glycine max]	-	-	-	-	-	-	-
Glyma.13G205800	0.703333	13.9733	-4.31232	0.000253863	0.0169738	yes	Glyma.13G205800	PREDICTED: 15.4 kDa class V heat shock protein-like [Glycine max]	Genetic Information Processing	Folding, sorting and degradation	ko04141//Protein processing in endoplasmic reticulum	K13993	-	-	-
Glyma.13G213300	0.476667	2.58	-2.43632	0.000850996	0.0477535	yes	Glyma.13G213300	PREDICTED: sugar transporter ERD6-like 16 [Glycine max]	-	-	-	-	GO:0016020//membrane;GO:0044425//membrane part;GO:0031224//intrinsic component of membrane;GO:0016021//integral component of membrane	-	GO:0044699//single-organism process;GO:0055085//transmembrane transport;GO:0044765//single-organism transport;GO:0009987//cellular process;GO:1902578//single-organism localization;GO:0051234//establishment of localization;GO:0044763//single-organism cellular process;GO:0051179//localization;GO:0006810//transport
Glyma.13G220300	0.123333	1.10333	-3.16123	1.35492e-05	0.00134326	yes	Glyma.13G220300	PREDICTED: kinectin-like [Glycine max]	-	-	-	-	-	-	-
Glyma.13G230300	0.466667	24.6133	-5.7209	1.98318e-18	1.34625e-15	yes	Glyma.13G230300	PREDICTED: olee1-like protein [Glycine max]	-	-	-	-	-	-	-
Glyma.13G238600	11.3267	82.21	-2.85959	1.26997e-28	2.48284e-25	yes	Glyma.13G238600	PREDICTED: 3-ketoacyl-CoA synthase 15-like isoform X1 [Glycine max]	Metabolism	Lipid metabolism	ko00062//Fatty acid elongation	K15397	GO:0016020//membrane	GO:0016740//transferase activity;GO:0016746//transferase activity, transferring acyl groups;GO:0016747//transferase activity, transferring acyl groups other than amino-acyl groups;GO:0003824//catalytic activity	GO:0006082//organic acid metabolic process;GO:0044237//cellular metabolic process;GO:0044249//cellular biosynthetic process;GO:0044699//single-organism process;GO:0072330//monocarboxylic acid biosynthetic process;GO:0008610//lipid biosynthetic process;GO:0006633//fatty acid biosynthetic process;GO:0044711//single-organism biosynthetic process;GO:0009987//cellular process;GO:0044238//primary metab…
Glyma.13G245100	29.6833	10.1533	1.5477	6.43914e-05	0.00533422	yes	Glyma.13G245100	PREDICTED: endonuclease 1-like [Glycine max]	-	-	-	-	-	GO:1901363//heterocyclic compound binding;GO:0004518//nuclease activity;GO:0004519//endonuclease activity;GO:0016787//hydrolase activity;GO:0003824//catalytic activity;GO:0003676//nucleic acid binding;GO:0005488//binding;GO:0016788//hydrolase activity, acting on ester bonds;GO:0097159//organic cyclic compound binding	GO:0043170//macromolecule metabolic process;GO:0006807//nitrogen compound metabolic process;GO:0006725//cellular aromatic compound metabolic process;GO:0044270//cellular nitrogen compound catabolic process;GO:0044238//primary metabolic process;GO:0044265//cellular macromolecule catabolic process;GO:0034655//nucleobase-containing compound catabolic process;GO:0034641//cellular nitrogen compound me…
Glyma.13G246600	3.50667	1.13333	1.62953	1.11899e-07	1.79317e-05	yes	Glyma.13G246600	PREDICTED: external alternative NAD(P)H-ubiquinone oxidoreductase B2, mitochondrial-like isoform X1 [Glycine max]	-	-	-	-	-	GO:0003824//catalytic activity;GO:0016491//oxidoreductase activity	GO:0044699//single-organism process;GO:0044710//single-organism metabolic process;GO:0055114//oxidation-reduction process;GO:0008152//metabolic process
Glyma.13G256000	31.4533	13.8833	1.17986	4.96154e-07	6.75488e-05	yes	Glyma.13G256000	PREDICTED: coiled-coil-helix-coiled-coil-helix domain-containing protein 10, mitochondrial-like [Vigna angularis]	-	-	-	-	-	-	-
Glyma.13G257000	0.02	0.433333	-4.43741	0.000269208	0.0178775	yes	Glyma.13G257000	PREDICTED: MADS-box protein JOINTLESS-like isoform X2 [Glycine max]	-	-	-	-	GO:0005623//cell;GO:0044424//intracellular part;GO:0043227//membrane-bounded organelle;GO:0005634//nucleus;GO:0044464//cell part;GO:0005622//intracellular;GO:0043231//intracellular membrane-bounded organelle;GO:0043226//organelle;GO:0043229//intracellular organelle	GO:0046983//protein dimerization activity;GO:0001071//nucleic acid binding transcription factor activity;GO:1901363//heterocyclic compound binding;GO:0003700//transcription factor activity, sequence-specific DNA binding;GO:0003677//DNA binding;GO:0005488//binding;GO:0097159//organic cyclic compound binding;GO:0005515//protein binding;GO:0003676//nucleic acid binding	GO:0006355//regulation of transcription, DNA-templated;GO:0065007//biological regulation;GO:2001141//regulation of RNA biosynthetic process;GO:0051171//regulation of nitrogen compound metabolic process;GO:0010468//regulation of gene expression;GO:0019222//regulation of metabolic process;GO:2000112//regulation of cellular macromolecule biosynthetic process;GO:0031326//regulation of cellular biosyn…
Glyma.13G270700	4.13333	74.3167	-4.16831	5.74159e-17	3.18893e-14	yes	Glyma.13G270700	Olee1-like protein [Glycine soja]	-	-	-	-	-	-	-
Glyma.13G280000	22.2233	47.0433	-1.08192	2.10321e-06	0.000253819	yes	Glyma.13G280000	PREDICTED: NAC transcription factor 56 [Glycine max]	-	-	-	-	-	GO:0003676//nucleic acid binding;GO:0005488//binding;GO:1901363//heterocyclic compound binding;GO:0097159//organic cyclic compound binding;GO:0003677//DNA binding	GO:2001141//regulation of RNA biosynthetic process;GO:1903506//regulation of nucleic acid-templated transcription;GO:0080090//regulation of primary metabolic process;GO:0019219//regulation of nucleobase-containing compound metabolic process;GO:0051252//regulation of RNA metabolic process;GO:0051171//regulation of nitrogen compound metabolic process;GO:0010556//regulation of macromolecule biosynth…
Glyma.13G302700	7.15333	17.6033	-1.29916	1.24483e-06	0.000157623	yes	Glyma.13G302700	PREDICTED: coumaroyl-CoA:anthocyanidin 3-O-glucoside-6''-O-coumaroyltransferase 2-like [Glycine max]	-	-	-	-	-	GO:0016747//transferase activity, transferring acyl groups other than amino-acyl groups;GO:0003824//catalytic activity;GO:0016740//transferase activity;GO:0016746//transferase activity, transferring acyl groups	-
Glyma.13G306400	0.17	1.32333	-2.96057	1.00781e-08	2.05241e-06	yes	Glyma.13G306400	PREDICTED: zinc finger protein CONSTANS-LIKE 12-like [Glycine max]	-	-	-	-	-	GO:0005488//binding;GO:0005515//protein binding	-
Glyma.13G309100	0.0133333	4.59667	-8.42941	1.69278e-29	3.59723e-26	yes	Glyma.13G309100	PREDICTED: 2-alkenal reductase (NADP(+)-dependent)-like [Glycine max]	-	-	-	-	-	GO:0046872//metal ion binding;GO:0046914//transition metal ion binding;GO:0043169//cation binding;GO:0016491//oxidoreductase activity;GO:0008270//zinc ion binding;GO:0003824//catalytic activity;GO:0043167//ion binding;GO:0005488//binding	GO:0044710//single-organism metabolic process;GO:0055114//oxidation-reduction process;GO:0044699//single-organism process;GO:0008152//metabolic process
Glyma.13G309200	0.22	2.76667	-3.65257	2.36326e-07	3.41735e-05	yes	Glyma.13G309200	Transcription factor GAMYB [Glycine soja]	-	-	-	-	-	-	-
Glyma.13G319900	0.306667	28.69	-6.54773	2.56447e-70	2.50682e-66	yes	Glyma.13G319900	PREDICTED: GABA transporter 1-like [Glycine max]	-	-	-	-	-	-	-
Glyma.13G322500	1.14333	3.31667	-1.53649	0.00042365	0.0264448	yes	Glyma.13G322500	PREDICTED: xyloglucan endotransglucosylase/hydrolase protein 31-like [Vigna angularis]	-	-	-	-	GO:0005618//cell wall;GO:0048046//apoplast;GO:0044464//cell part;GO:0071944//cell periphery;GO:0005576//extracellular region;GO:0030312//external encapsulating structure;GO:0005623//cell	GO:0016762//xyloglucan:xyloglucosyl transferase activity;GO:0003824//catalytic activity;GO:0016758//transferase activity, transferring hexosyl groups;GO:0016740//transferase activity;GO:0016798//hydrolase activity, acting on glycosyl bonds;GO:0016757//transferase activity, transferring glycosyl groups;GO:0004553//hydrolase activity, hydrolyzing O-glycosyl compounds;GO:0016787//hydrolase activity	GO:0005976//polysaccharide metabolic process;GO:0009987//cellular process;GO:0044260//cellular macromolecule metabolic process;GO:0044264//cellular polysaccharide metabolic process;GO:0006073//cellular glucan metabolic process;GO:0071704//organic substance metabolic process;GO:0043170//macromolecule metabolic process;GO:0005975//carbohydrate metabolic process;GO:0008152//metabolic process;GO:0044…
Glyma.13G328400	0.903333	57.4433	-5.99074	1.96293e-27	3.42643e-24	yes	Glyma.13G328400	PREDICTED: vicilin-like antimicrobial peptides 2-2 [Glycine max]	-	-	-	-	-	GO:0045735//nutrient reservoir activity	-
Glyma.13G328700	0.13	3.02333	-4.53956	9.07296e-14	3.66488e-11	yes	Glyma.13G328700	PREDICTED: tetraspanin-3 [Glycine max]	-	-	-	-	GO:0016021//integral component of membrane;GO:0016020//membrane;GO:0031224//intrinsic component of membrane;GO:0044425//membrane part	-	-
Glyma.13G330300	0.243333	1.64	-2.75269	7.9434e-05	0.00639608	yes	Glyma.13G330300	transferring glycosyl group transferase [Medicago truncatula]	-	-	-	-	GO:0016020//membrane	GO:0016757//transferase activity, transferring glycosyl groups;GO:0003824//catalytic activity;GO:0016740//transferase activity	-
Glyma.13G335600	0.476667	1.79333	-1.91159	0.000630824	0.0371025	yes	Glyma.13G335600	PREDICTED: actin-like [Glycine max]	-	-	-	-	-	-	-
Glyma.13G338800	0.001	0.61	-9.25267	0.000401095	0.0252628	yes	Glyma.13G338800	PREDICTED: myb-like protein V [Vigna angularis]	-	-	-	-	-	-	-
Glyma.13G345900	1.54333	6.26667	-2.02165	3.51239e-09	7.80326e-07	yes	Glyma.13G345900	Os11g0264500 [Oryza sativa Japonica Group]	-	-	-	-	-	-	-
Glyma.13G348700	1.95	6.62333	-1.76408	5.82514e-05	0.00485025	yes	Glyma.13G348700	PREDICTED: coatomer subunit zeta-2-like [Glycine max]	-	-	-	-	-	-	-
Glyma.13G350400	0.166667	0.656667	-1.9782	5.4966e-05	0.00460953	yes	Glyma.13G350400	Protein ROOT HAIR DEFECTIVE 3 like 1, partial [Glycine soja]	-	-	-	-	-	-	-
Glyma.13G362600	2.29	7.29	-1.67057	3.79093e-08	6.78702e-06	yes	Glyma.13G362600	Boron transporter 4 [Glycine soja]	-	-	-	-	GO:0016020//membrane;GO:0044425//membrane part;GO:0031224//intrinsic component of membrane;GO:0016021//integral component of membrane	GO:0015301//anion:anion antiporter activity;GO:0005215//transporter activity;GO:0015075//ion transmembrane transporter activity;GO:0099516//ion antiporter activity;GO:0008509//anion transmembrane transporter activity;GO:0022891//substrate-specific transmembrane transporter activity;GO:0015291//secondary active transmembrane transporter activity;GO:0022857//transmembrane transporter activity;GO:00…	GO:0006810//transport;GO:0044699//single-organism process;GO:0006811//ion transport;GO:0051179//localization;GO:0051234//establishment of localization;GO:1902578//single-organism localization;GO:0006820//anion transport;GO:0044765//single-organism transport
Glyma.13G365700	1.32667	7.07333	-2.41458	9.11201e-10	2.24929e-07	yes	Glyma.13G365700	Protein LURP-one-related 12 [Glycine soja]	-	-	-	-	-	-	-
Glyma.13G369300	0.49	13.09	-4.73954	8.27949e-13	3.01991e-10	yes	Glyma.13G369300	PREDICTED: ATPase 9, plasma membrane-type-like [Glycine max]	Metabolism	Energy metabolism	ko00190//Oxidative phosphorylation	K01535	-	GO:0036094//small molecule binding;GO:0043167//ion binding;GO:0097159//organic cyclic compound binding;GO:0000166//nucleotide binding;GO:0043169//cation binding;GO:0005488//binding;GO:1901363//heterocyclic compound binding;GO:1901265//nucleoside phosphate binding;GO:0046872//metal ion binding	-
Glyma.13G372400	0.626667	1.96667	-1.64998	1.60072e-06	0.000198067	yes	Glyma.13G372400	PREDICTED: calcium-transporting ATPase 9, plasma membrane-type-like isoform X1 [Glycine max]	-	-	-	-	-	GO:1901363//heterocyclic compound binding;GO:0097159//organic cyclic compound binding;GO:0046872//metal ion binding;GO:0000166//nucleotide binding;GO:0036094//small molecule binding;GO:0005516//calmodulin binding;GO:0005488//binding;GO:1901265//nucleoside phosphate binding;GO:0043169//cation binding;GO:0043167//ion binding;GO:0005515//protein binding	-
Glyma.14G015100	0.0966667	0.836667	-3.11356	2.41385e-07	3.48021e-05	yes	Glyma.14G015100	PREDICTED: cytochrome P450 71D10-like [Glycine max]	-	-	-	-	-	GO:0020037//heme binding;GO:0016491//oxidoreductase activity;GO:1901363//heterocyclic compound binding;GO:0043169//cation binding;GO:0043167//ion binding;GO:0005488//binding;GO:0046872//metal ion binding;GO:0005506//iron ion binding;GO:0046914//transition metal ion binding;GO:0016705//oxidoreductase activity, acting on paired donors, with incorporation or reduction of molecular oxygen;GO:0097159/…	GO:0055114//oxidation-reduction process;GO:0044699//single-organism process;GO:0008152//metabolic process;GO:0044710//single-organism metabolic process
Glyma.14G026100	0.143333	21.49	-7.22815	2.408e-05	0.00225036	yes	Glyma.14G026100	Small heat shock protein C2 [Glycine soja]	Genetic Information Processing	Folding, sorting and degradation	ko04141//Protein processing in endoplasmic reticulum	K13993	-	-	-
Glyma.14G028300	3.48667	0.54	2.69082	1.12458e-08	2.27129e-06	yes	Glyma.14G028300	PREDICTED: glycerol-3-phosphate acyltransferase 1-like [Glycine max]	Metabolism	Lipid metabolism	ko00564//Glycerophospholipid metabolism;ko00561//Glycerolipid metabolism	K13508	-	GO:0016740//transferase activity;GO:0016746//transferase activity, transferring acyl groups;GO:0003824//catalytic activity	GO:0008152//metabolic process
Glyma.14G028600	1.75	0.0233333	6.22882	2.39093e-05	0.00224228	yes	Glyma.14G028600	PREDICTED: AT-hook motif nuclear-localized protein 16-like [Glycine max]	-	-	-	-	-	-	-
Glyma.14G051100	1.47333	20.8167	-3.82058	3.81606e-22	4.14475e-19	yes	Glyma.14G051100	hypothetical protein glysoja_032080 [Glycine soja]	-	-	-	-	-	-	-
Glyma.14G058100	3.81	9.82	-1.36593	2.63936e-07	3.77197e-05	yes	Glyma.14G058100	PREDICTED: transcription factor MYB44-like isoform X2 [Glycine max]	-	-	-	-	-	-	-
Glyma.14G072500	0.166667	2.18667	-3.7137	8.40323e-09	1.7257e-06	yes	Glyma.14G072500	PREDICTED: glucose-1-phosphate adenylyltransferase large subunit 1-like [Glycine max]	Metabolism	Carbohydrate metabolism	ko00500//Starch and sucrose metabolism;ko00520//Amino sugar and nucleotide sugar metabolism	K00975	-	GO:0016772//transferase activity, transferring phosphorus-containing groups;GO:0003824//catalytic activity;GO:0016740//transferase activity;GO:0016779//nucleotidyltransferase activity	GO:0009058//biosynthetic process;GO:0008152//metabolic process
Glyma.14G077300	468.973	1335.8	-1.51013	1.83187e-06	0.000224398	yes	Glyma.14G077300	PREDICTED: pathogenesis-related protein 5-like [Glycine max]	-	-	-	-	-	-	-
Glyma.14G083000	0.246667	7.87333	-4.99634	0.000533734	0.0322856	yes	Glyma.14G083000	COR27 [Arabidopsis thaliana]	-	-	-	-	-	-	-
Glyma.14G093300	0.693333	6.13667	-3.14583	2.91594e-08	5.29382e-06	yes	Glyma.14G093300	PREDICTED: NADH-quinone oxidoreductase subunit B 1-like [Glycine max]	Metabolism	Energy metabolism	ko00190//Oxidative phosphorylation	K03940	-	GO:0051536//iron-sulfur cluster binding;GO:0051540//metal cluster binding;GO:0005488//binding	GO:0008152//metabolic process;GO:0044710//single-organism metabolic process;GO:0055114//oxidation-reduction process;GO:0044699//single-organism process
Glyma.14G125400	2.40333	6.69333	-1.47769	3.95569e-05	0.00350886	yes	Glyma.14G125400	PREDICTED: arogenate dehydrogenase 1, chloroplastic-like [Glycine max]	Metabolism	Amino acid metabolism;Global and Overview	ko01230//Biosynthesis of amino acids;ko00400//Phenylalanine, tyrosine and tryptophan biosynthesis	K15227	-	GO:0016491//oxidoreductase activity;GO:0008977//prephenate dehydrogenase activity;GO:0016627//oxidoreductase activity, acting on the CH-CH group of donors;GO:0003824//catalytic activity;GO:0004665//prephenate dehydrogenase (NADP+) activity;GO:0016628//oxidoreductase activity, acting on the CH-CH group of donors, NAD or NADP as acceptor	GO:0008152//metabolic process;GO:1901607//alpha-amino acid biosynthetic process;GO:0006082//organic acid metabolic process;GO:0006807//nitrogen compound metabolic process;GO:1901360//organic cyclic compound metabolic process;GO:0044699//single-organism process;GO:0071704//organic substance metabolic process;GO:0006520//cellular amino acid metabolic process;GO:0044763//single-organism cellular pro…
Glyma.14G125800	3.79333	14.48	-1.93252	5.513e-10	1.39613e-07	yes	Glyma.14G125800	Vacuolar amino acid transporter 1 [Glycine soja]	-	-	-	-	-	-	-
Glyma.14G139200	0.216667	1.43667	-2.72918	0.000509853	0.0311494	yes	Glyma.14G139200	PREDICTED: phospholipase D zeta 1-like isoform X1 [Vigna angularis]	Cellular Processes;Metabolism	Lipid metabolism;Transport and catabolism	ko04144//Endocytosis;ko00564//Glycerophospholipid metabolism;ko00565//Ether lipid metabolism	K01115	-	-	-
Glyma.14G139400	10.0933	55.6733	-2.46358	3.11065e-19	2.4522e-16	yes	Glyma.14G139400	plant/F12B17-70 protein [Medicago truncatula]	-	-	-	-	-	-	-
Glyma.14G145900	0.753333	0.01	6.23522	0.000772882	0.0439249	yes	Glyma.14G145900	PREDICTED: probable E3 ubiquitin-protein ligase HERC4 isoform X1 [Glycine max]	-	-	-	-	-	-	-
Glyma.14G146600	0.103333	0.001	6.69116	0.000412543	0.0257845	yes	Glyma.14G146600	Enzymatic polyprotein [Cajanus cajan]	-	-	-	-	-	-	-
Glyma.14G160300	3.23667	0.486667	2.7335	6.24303e-06	0.000685696	yes	Glyma.14G160300	Retrovirus-related Pol polyprotein LINE-1 [Cajanus cajan]	-	-	-	-	-	-	-
Glyma.14G167100	0.87	4.06	-2.22239	4.10729e-05	0.00361816	yes	Glyma.14G167100	PREDICTED: ABSCISIC ACID-INSENSITIVE 5-like protein 3 [Glycine max]	Environmental Information Processing	Signal transduction	ko04075//Plant hormone signal transduction	K14432	-	-	-
Glyma.14G167800	2.74667	0.001	11.4235	1.15585e-11	3.8694e-09	yes	Glyma.14G167800	hypothetical protein glysoja_040012 [Glycine soja]	-	-	-	-	-	-	-
Glyma.14G171800	2.78667	0.583333	2.25615	7.22253e-08	1.2343e-05	yes	Glyma.14G171800	PREDICTED: TPR repeat-containing thioredoxin TTL1 [Glycine max]	-	-	-	-	-	GO:0005515//protein binding;GO:0005488//binding	GO:0019725//cellular homeostasis;GO:0050794//regulation of cellular process;GO:0050789//regulation of biological process;GO:0042592//homeostatic process;GO:0009987//cellular process;GO:0044699//single-organism process;GO:0065007//biological regulation;GO:0044763//single-organism cellular process;GO:0065008//regulation of biological quality;GO:0045454//cell redox homeostasis
Glyma.14G172700	0.19	1.01333	-2.41504	0.000603652	0.0358495	yes	Glyma.14G172700	PREDICTED: sugar transport protein 5-like [Glycine max]	-	-	-	-	GO:0016020//membrane;GO:0044425//membrane part;GO:0031224//intrinsic component of membrane;GO:0016021//integral component of membrane	-	GO:0051179//localization;GO:0044699//single-organism process;GO:0009987//cellular process;GO:1902578//single-organism localization;GO:0055085//transmembrane transport;GO:0051234//establishment of localization;GO:0044765//single-organism transport;GO:0006810//transport;GO:0044763//single-organism cellular process
Glyma.14G189200	0.0633333	1.56	-4.62244	1.80751e-07	2.70994e-05	yes	Glyma.14G189200	PREDICTED: WAT1-related protein At1g09380-like [Glycine max]	-	-	-	-	GO:0031224//intrinsic component of membrane;GO:0044425//membrane part;GO:0016020//membrane;GO:0016021//integral component of membrane	GO:0005215//transporter activity;GO:0022857//transmembrane transporter activity	-
Glyma.14G193000	1.09	3.82333	-1.8105	6.10066e-06	0.000673083	yes	Glyma.14G193000	PREDICTED: dehydrodolichyl diphosphate synthase 2-like [Glycine max]	Metabolism	Metabolism of terpenoids and polyketides	ko00900//Terpenoid backbone biosynthesis	K11778	-	GO:0016765//transferase activity, transferring alkyl or aryl (other than methyl) groups;GO:0003824//catalytic activity;GO:0016740//transferase activity	-
Glyma.14G193300	1.72	5.45667	-1.66561	1.74596e-07	2.62571e-05	yes	Glyma.14G193300	PREDICTED: ABC transporter G family member 31-like [Glycine max]	-	-	-	-	GO:0016020//membrane	GO:0016787//hydrolase activity;GO:0000166//nucleotide binding;GO:0032555//purine ribonucleotide binding;GO:0016818//hydrolase activity, acting on acid anhydrides, in phosphorus-containing anhydrides;GO:0003824//catalytic activity;GO:0032549//ribonucleoside binding;GO:1901265//nucleoside phosphate binding;GO:0043168//anion binding;GO:0017111//nucleoside-triphosphatase activity;GO:1901363//heterocy…	-
Glyma.14G211100	0.773333	2.04667	-1.40411	0.00040536	0.0254658	yes	Glyma.14G211100	PREDICTED: glutamate decarboxylase 1-like [Glycine max]	Metabolism	Amino acid metabolism;Carbohydrate metabolism;Metabolism of other amino acids	ko00250//Alanine, aspartate and glutamate metabolism;ko00410//beta-Alanine metabolism;ko00650//Butanoate metabolism;ko00430//Taurine and hypotaurine metabolism	K01580	-	GO:1901363//heterocyclic compound binding;GO:0005488//binding;GO:0043168//anion binding;GO:0030170//pyridoxal phosphate binding;GO:0016829//lyase activity;GO:0097159//organic cyclic compound binding;GO:0003824//catalytic activity;GO:0016830//carbon-carbon lyase activity;GO:0016831//carboxy-lyase activity;GO:0043167//ion binding;GO:0048037//cofactor binding	GO:0043436//oxoacid metabolic process;GO:0044710//single-organism metabolic process;GO:0019752//carboxylic acid metabolic process;GO:0009987//cellular process;GO:0071704//organic substance metabolic process;GO:0008152//metabolic process;GO:0044763//single-organism cellular process;GO:0006082//organic acid metabolic process;GO:0044237//cellular metabolic process;GO:0044281//small molecule metaboli…
Glyma.15G004300	0.33	2.47667	-2.90786	0.00013127	0.0097359	yes	Glyma.15G004300	PREDICTED: ATPase 9, plasma membrane-type [Glycine max]	Metabolism	Energy metabolism	ko00190//Oxidative phosphorylation	K01535	-	GO:0000166//nucleotide binding;GO:1901363//heterocyclic compound binding;GO:1901265//nucleoside phosphate binding;GO:0043169//cation binding;GO:0043167//ion binding;GO:0036094//small molecule binding;GO:0046872//metal ion binding;GO:0097159//organic cyclic compound binding;GO:0005488//binding	-
Glyma.15G008500	0.686667	3.15	-2.19767	7.60831e-10	1.89726e-07	yes	Glyma.15G008500	PREDICTED: LOW QUALITY PROTEIN: phospholipase D alpha 1-like [Arachis duranensis]	Cellular Processes;Metabolism	Transport and catabolism;Lipid metabolism	ko04144//Endocytosis;ko00564//Glycerophospholipid metabolism;ko00565//Ether lipid metabolism	K01115	-	GO:0003824//catalytic activity;GO:0005488//binding;GO:0005515//protein binding	-
Glyma.15G011200	2.78667	20.7967	-2.89974	9.74852e-19	7.11147e-16	yes	Glyma.15G011200	PREDICTED: boron transporter 4-like [Glycine max]	-	-	-	-	GO:0016021//integral component of membrane;GO:0016020//membrane;GO:0031224//intrinsic component of membrane;GO:0044425//membrane part	GO:0022804//active transmembrane transporter activity;GO:0022891//substrate-specific transmembrane transporter activity;GO:0008509//anion transmembrane transporter activity;GO:0022892//substrate-specific transporter activity;GO:0022857//transmembrane transporter activity;GO:0015301//anion:anion antiporter activity;GO:0015075//ion transmembrane transporter activity;GO:0005452//inorganic anion exch…	GO:0044699//single-organism process;GO:1902578//single-organism localization;GO:0006820//anion transport;GO:0006810//transport;GO:0006811//ion transport;GO:0051179//localization;GO:0044765//single-organism transport;GO:0051234//establishment of localization
Glyma.15G011500	0.263333	2.38	-3.176	1.20421e-05	0.00122874	yes	Glyma.15G011500	PREDICTED: ADP,ATP carrier protein 1, chloroplastic-like [Glycine max]	-	-	-	-	GO:0044425//membrane part;GO:0016021//integral component of membrane;GO:0016020//membrane;GO:0031224//intrinsic component of membrane	GO:0032559//adenyl ribonucleotide binding;GO:0005347//ATP transmembrane transporter activity;GO:0015605//organophosphate ester transmembrane transporter activity;GO:1901677//phosphate transmembrane transporter activity;GO:0005471//ATP:ADP antiporter activity;GO:0000295//adenine nucleotide transmembrane transporter activity;GO:0015301//anion:anion antiporter activity;GO:0015075//ion transmembrane …	GO:0006810//transport;GO:0051179//localization;GO:0051234//establishment of localization
Glyma.15G020800	1.16	3.14333	-1.43817	0.000110525	0.00856105	yes	Glyma.15G020800	PREDICTED: mitochondrial-processing peptidase subunit alpha-like [Glycine max]	-	-	-	-	-	-	-
Glyma.15G024100	0.193333	0.75	-1.9558	0.000613601	0.0363079	yes	Glyma.15G024100	PREDICTED: protein ROOT HAIR DEFECTIVE 3 homolog 1-like isoform X1 [Glycine max]	-	-	-	-	-	-	-
Glyma.15G026200	0.27	0.001	8.07682	0.000231404	0.0158183	yes	Glyma.15G026200	PREDICTED: zinc finger MYM-type protein 1-like [Glycine max]	-	-	-	-	-	GO:0005515//protein binding;GO:0046983//protein dimerization activity;GO:0005488//binding	-
Glyma.15G026900	9.53	0.88	3.4369	5.44556e-20	4.92884e-17	yes	Glyma.15G026900	hydroxyproline-rich glycoprotein family protein [Medicago truncatula]	-	-	-	-	-	-	-
Glyma.15G028200	0.846667	0.16	2.40372	1.33845e-05	0.00133234	yes	Glyma.15G028200	PREDICTED: probable peroxidase 26 [Glycine max]	Metabolism	Biosynthesis of other secondary metabolites	ko00940//Phenylpropanoid biosynthesis	K00430	-	GO:0020037//heme binding;GO:0016209//antioxidant activity;GO:0005488//binding;GO:0097159//organic cyclic compound binding;GO:0004601//peroxidase activity;GO:0003824//catalytic activity;GO:1901363//heterocyclic compound binding;GO:0016491//oxidoreductase activity;GO:0046906//tetrapyrrole binding;GO:0016684//oxidoreductase activity, acting on peroxide as acceptor	GO:0044710//single-organism metabolic process;GO:0055114//oxidation-reduction process;GO:0008152//metabolic process;GO:0006979//response to oxidative stress;GO:0006950//response to stress;GO:0044699//single-organism process;GO:0050896//response to stimulus
Glyma.15G029300	40.09	91.2967	-1.18732	2.03753e-06	0.000247728	yes	Glyma.15G029300	PREDICTED: protein STRICTOSIDINE SYNTHASE-LIKE 13 [Glycine max]	-	-	-	-	-	GO:0016840//carbon-nitrogen lyase activity;GO:0016843//amine-lyase activity;GO:0003824//catalytic activity;GO:0016844//strictosidine synthase activity;GO:0016829//lyase activity	GO:0009058//biosynthetic process;GO:0008152//metabolic process
Glyma.15G031400	0.103333	2.13333	-4.36773	0.000608386	0.0360868	yes	Glyma.15G031400	PREDICTED: beta-glucosidase 12-like [Glycine max]	Metabolism	Metabolism of other amino acids;Biosynthesis of other secondary metabolites;Carbohydrate metabolism	ko00500//Starch and sucrose metabolism;ko00940//Phenylpropanoid biosynthesis;ko00460//Cyanoamino acid metabolism	K01188	-	GO:0016798//hydrolase activity, acting on glycosyl bonds;GO:0016787//hydrolase activity;GO:0003824//catalytic activity;GO:0004553//hydrolase activity, hydrolyzing O-glycosyl compounds	GO:0044238//primary metabolic process;GO:0008152//metabolic process;GO:0071704//organic substance metabolic process;GO:0005975//carbohydrate metabolic process
Glyma.15G033000	0.366667	2.24333	-2.6131	8.29625e-14	3.37906e-11	yes	Glyma.15G033000	DUF1680 domain protein [Medicago truncatula]	-	-	-	-	-	-	-
Glyma.15G043300	0.493333	1.92333	-1.96297	2.43427e-05	0.00227056	yes	Glyma.15G043300	PREDICTED: ruBisCO-associated protein-like [Glycine max]	-	-	-	-	-	GO:0004553//hydrolase activity, hydrolyzing O-glycosyl compounds;GO:0016798//hydrolase activity, acting on glycosyl bonds;GO:0003824//catalytic activity;GO:0016787//hydrolase activity	GO:0008152//metabolic process;GO:0071704//organic substance metabolic process;GO:0005975//carbohydrate metabolic process;GO:0044238//primary metabolic process
Glyma.15G046300	3.25	70.63	-4.44177	5.21507e-36	1.49936e-32	yes	Glyma.15G046300	PREDICTED: 3-ketoacyl-CoA synthase 7-like [Glycine max]	Metabolism	Lipid metabolism	ko00062//Fatty acid elongation	K15397	GO:0016020//membrane	GO:0003824//catalytic activity;GO:0016747//transferase activity, transferring acyl groups other than amino-acyl groups;GO:0016746//transferase activity, transferring acyl groups;GO:0016740//transferase activity	GO:0044710//single-organism metabolic process;GO:0046394//carboxylic acid biosynthetic process;GO:0072330//monocarboxylic acid biosynthetic process;GO:0006633//fatty acid biosynthetic process;GO:0009987//cellular process;GO:0044238//primary metabolic process;GO:0044281//small molecule metabolic process;GO:0044237//cellular metabolic process;GO:0008610//lipid biosynthetic process;GO:1901576//organ…
Glyma.15G050800	0.726667	2.25333	-1.6327	0.000747316	0.0427703	yes	Glyma.15G050800	PREDICTED: peroxidase 43 [Glycine max]	Metabolism	Biosynthesis of other secondary metabolites	ko00940//Phenylpropanoid biosynthesis	K00430	-	GO:0016491//oxidoreductase activity;GO:0004601//peroxidase activity;GO:0020037//heme binding;GO:0016684//oxidoreductase activity, acting on peroxide as acceptor;GO:1901363//heterocyclic compound binding;GO:0003824//catalytic activity;GO:0046906//tetrapyrrole binding;GO:0016209//antioxidant activity;GO:0005488//binding;GO:0097159//organic cyclic compound binding	GO:0044699//single-organism process;GO:0044710//single-organism metabolic process;GO:0006950//response to stress;GO:0055114//oxidation-reduction process;GO:0008152//metabolic process;GO:0050896//response to stimulus;GO:0006979//response to oxidative stress
Glyma.15G055400	0.03	0.633333	-4.39993	0.000688021	0.0399379	yes	Glyma.15G055400	PREDICTED: histidine-rich membrane protein KE4 homolog 2-like isoform X1 [Cicer arietinum]	-	-	-	-	-	-	-
Glyma.15G068600	16.98	8.22	1.04663	0.000174362	0.0124229	yes	Glyma.15G068600	endonuclease [Glycine max]	-	-	-	-	-	GO:0016787//hydrolase activity;GO:0003676//nucleic acid binding;GO:0003824//catalytic activity;GO:0097159//organic cyclic compound binding;GO:0005488//binding;GO:0004519//endonuclease activity;GO:0016788//hydrolase activity, acting on ester bonds;GO:0004518//nuclease activity;GO:1901363//heterocyclic compound binding	GO:0044248//cellular catabolic process;GO:0044260//cellular macromolecule metabolic process;GO:1901361//organic cyclic compound catabolic process;GO:0008152//metabolic process;GO:1901575//organic substance catabolic process;GO:0071704//organic substance metabolic process;GO:0044265//cellular macromolecule catabolic process;GO:0006725//cellular aromatic compound metabolic process;GO:0009987//cellu…
Glyma.15G071300	11.8733	33.5267	-1.49758	3.5874e-05	0.00322312	yes	Glyma.15G071300	PREDICTED: stem-specific protein TSJT1-like [Glycine max]	-	-	-	-	-	-	-
Glyma.15G072600	0.573333	1.78	-1.63443	0.000503556	0.0308033	yes	Glyma.15G072600	CBS domain-containing protein CBSX5-like [Glycine max]	-	-	-	-	-	-	-
Glyma.15G074700	8.79667	38.0567	-2.11312	3.3311e-19	2.5843e-16	yes	Glyma.15G074700	PREDICTED: 3-ketoacyl-CoA synthase 15-like [Glycine max]	Metabolism	Lipid metabolism	ko00062//Fatty acid elongation	K15397	GO:0016020//membrane	GO:0003824//catalytic activity;GO:0016746//transferase activity, transferring acyl groups;GO:0016740//transferase activity;GO:0016747//transferase activity, transferring acyl groups other than amino-acyl groups	GO:0016053//organic acid biosynthetic process;GO:0009058//biosynthetic process;GO:0044699//single-organism process;GO:0008610//lipid biosynthetic process;GO:0044711//single-organism biosynthetic process;GO:0032787//monocarboxylic acid metabolic process;GO:0044238//primary metabolic process;GO:0044763//single-organism cellular process;GO:0006082//organic acid metabolic process;GO:0044255//cellular…
Glyma.15G076500	47.2433	118.927	-1.33189	0.000560661	0.0337474	yes	Glyma.15G076500	Auxin-repressed 12.5 kDa protein [Glycine soja]	-	-	-	-	-	-	-
Glyma.15G082300	0.446667	10.2533	-4.52075	2.37051e-08	4.40537e-06	yes	Glyma.15G082300	PREDICTED: olee1-like protein [Glycine max]	-	-	-	-	-	-	-
Glyma.15G083800	0.00333333	0.193333	-5.85798	1.36902e-05	0.00135176	yes	Glyma.15G083800	PREDICTED: probable LRR receptor-like serine/threonine-protein kinase MRH1 [Glycine max]	-	-	-	-	-	GO:0016772//transferase activity, transferring phosphorus-containing groups;GO:0003824//catalytic activity;GO:0004672//protein kinase activity;GO:0016301//kinase activity;GO:0016740//transferase activity;GO:0016773//phosphotransferase activity, alcohol group as acceptor	GO:0006793//phosphorus metabolic process;GO:0043170//macromolecule metabolic process;GO:0043412//macromolecule modification;GO:0019538//protein metabolic process;GO:0006796//phosphate-containing compound metabolic process;GO:0044260//cellular macromolecule metabolic process;GO:0044237//cellular metabolic process;GO:0016310//phosphorylation;GO:0008152//metabolic process;GO:0044238//primary metabol…
Glyma.15G092100	0.02	0.53	-4.72792	2.8176e-05	0.00259346	yes	Glyma.15G092100	PREDICTED: kinectin-like [Glycine max]	-	-	-	-	-	-	-
Glyma.15G097400	2.09333	6.24667	-1.57728	9.32242e-06	0.00097568	yes	Glyma.15G097400	PREDICTED: CASP-like protein 1E1 [Glycine max]	-	-	-	-	-	-	-
Glyma.15G110200	19.16	4.02333	2.25163	1.81547e-18	1.26858e-15	yes	Glyma.15G110200	PREDICTED: aspartic proteinase A1-like [Glycine max]	-	-	-	-	-	GO:0003824//catalytic activity;GO:0070011//peptidase activity, acting on L-amino acid peptides;GO:0004190//aspartic-type endopeptidase activity;GO:0070001//aspartic-type peptidase activity;GO:0004175//endopeptidase activity;GO:0008233//peptidase activity;GO:0016787//hydrolase activity	GO:0044238//primary metabolic process;GO:0019538//protein metabolic process;GO:0006629//lipid metabolic process;GO:0044710//single-organism metabolic process;GO:0071704//organic substance metabolic process;GO:0006508//proteolysis;GO:0044699//single-organism process;GO:0008152//metabolic process;GO:0043170//macromolecule metabolic process
Glyma.15G111400	0.0933333	4.96667	-5.73374	0.000123935	0.00927632	yes	Glyma.15G111400	chaperonin-like RbcX protein [Medicago truncatula]	-	-	-	-	-	-	-
Glyma.15G115300	0.0366667	0.706667	-4.26849	7.52485e-05	0.00609925	yes	Glyma.15G115300	PREDICTED: cysteine proteinase inhibitor 1 [Glycine max]	-	-	-	-	-	GO:0030414//peptidase inhibitor activity;GO:0004866//endopeptidase inhibitor activity;GO:0004869//cysteine-type endopeptidase inhibitor activity;GO:0004857//enzyme inhibitor activity;GO:0098772//molecular function regulator;GO:0061134//peptidase regulator activity;GO:0030234//enzyme regulator activity;GO:0061135//endopeptidase regulator activity	-
Glyma.15G128100	0.00666667	0.74	-6.79442	0.000208724	0.0144135	yes	Glyma.15G128100	plant invertase/pectin methylesterase inhibitor [Medicago truncatula]	-	-	-	-	-	GO:0098772//molecular function regulator;GO:0004857//enzyme inhibitor activity;GO:0030234//enzyme regulator activity	-
Glyma.15G128200	4.85	87.1967	-4.16822	3.64626e-18	2.31448e-15	yes	Glyma.15G128200	plant invertase/pectin methylesterase inhibitor [Medicago truncatula]	-	-	-	-	-	GO:0030234//enzyme regulator activity;GO:0004857//enzyme inhibitor activity;GO:0098772//molecular function regulator	-
Glyma.15G142900	0.88	9.24	-3.39232	6.74615e-11	1.96265e-08	yes	Glyma.15G142900	PREDICTED: outer envelope pore protein 16-2, chloroplastic-like [Glycine max]	-	-	-	-	-	-	-
Glyma.15G149400	7.04667	19.98	-1.50354	6.29743e-08	1.08378e-05	yes	Glyma.15G149400	PREDICTED: probable 3-ketoacyl-CoA synthase 20 [Glycine max]	Metabolism	Lipid metabolism	ko00062//Fatty acid elongation	K15397	GO:0016020//membrane	GO:0016747//transferase activity, transferring acyl groups other than amino-acyl groups;GO:0016740//transferase activity;GO:0016746//transferase activity, transferring acyl groups;GO:0003824//catalytic activity	GO:0006629//lipid metabolic process;GO:0044249//cellular biosynthetic process;GO:0009987//cellular process;GO:0032787//monocarboxylic acid metabolic process;GO:0044238//primary metabolic process;GO:0006631//fatty acid metabolic process;GO:0019752//carboxylic acid metabolic process;GO:0008152//metabolic process;GO:0071704//organic substance metabolic process;GO:0072330//monocarboxylic acid biosynt…
Glyma.15G165000	0.333333	1.99667	-2.58256	1.24422e-05	0.00125905	yes	Glyma.15G165000	PREDICTED: oxysterol-binding protein-related protein 4C-like isoform X1 [Glycine max]	-	-	-	-	-	-	-
Glyma.15G165800	0.0333333	0.493333	-3.88753	4.61598e-05	0.00400019	yes	Glyma.15G165800	clathrin assembly plant-like protein [Medicago truncatula]	-	-	-	-	-	GO:0008289//lipid binding;GO:0043167//ion binding;GO:0005543//phospholipid binding;GO:0005488//binding;GO:0043168//anion binding	-
Glyma.15G172700	0.32	2.22667	-2.79874	7.80082e-08	1.31928e-05	yes	Glyma.15G172700	Cleavage and polyadenylation specificity factor subunit 5 [Glycine soja]	Genetic Information Processing	Translation	ko03015//mRNA surveillance pathway;ko03015//mRNA surveillance pathway	K14397	GO:0043226//organelle;GO:0070013//intracellular organelle lumen;GO:0043227//membrane-bounded organelle;GO:0043229//intracellular organelle;GO:0043234//protein complex;GO:0044464//cell part;GO:0043231//intracellular membrane-bounded organelle;GO:0044428//nuclear part;GO:0005849//mRNA cleavage factor complex;GO:0005623//cell;GO:0005622//intracellular;GO:0032991//macromolecular complex;GO:0044422//o…	GO:0003723//RNA binding;GO:0097159//organic cyclic compound binding;GO:0005488//binding;GO:1901363//heterocyclic compound binding;GO:0003729//mRNA binding;GO:0003676//nucleic acid binding;GO:0044822//poly(A) RNA binding	GO:0090304//nucleic acid metabolic process;GO:0006807//nitrogen compound metabolic process;GO:0046483//heterocycle metabolic process;GO:0010467//gene expression;GO:0031123//RNA 3'-end processing;GO:0006397//mRNA processing;GO:0044237//cellular metabolic process;GO:0034641//cellular nitrogen compound metabolic process;GO:0006378//mRNA polyadenylation;GO:0008152//metabolic process;GO:1901360//organ…
Glyma.15G187700	0.243333	9.84667	-5.33863	2.88343e-58	2.01329e-54	yes	Glyma.15G187700	PREDICTED: DNA polymerase-like [Glycine max]	-	-	-	-	-	GO:0016788//hydrolase activity, acting on ester bonds;GO:1901363//heterocyclic compound binding;GO:0003677//DNA binding;GO:0003824//catalytic activity;GO:0016740//transferase activity;GO:0004518//nuclease activity;GO:0016772//transferase activity, transferring phosphorus-containing groups;GO:0016787//hydrolase activity;GO:0097159//organic cyclic compound binding;GO:1901265//nucleoside phosphate b…	GO:0006139//nucleobase-containing compound metabolic process;GO:0044249//cellular biosynthetic process;GO:0009058//biosynthetic process;GO:0006260//DNA replication;GO:0043170//macromolecule metabolic process;GO:0044238//primary metabolic process;GO:0044260//cellular macromolecule metabolic process;GO:0006807//nitrogen compound metabolic process;GO:0071704//organic substance metabolic process;GO:0…
Glyma.15G202600	21.8867	50.4867	-1.20585	0.000112926	0.00869039	yes	Glyma.15G202600	Zinc finger, SWIM-type [Cynara cardunculus var. scolymus] [Cynara cardunculus]	-	-	-	-	-	-	-
Glyma.15G208700	0.0533333	0.42	-2.97728	6.06351e-05	0.00504013	yes	Glyma.15G208700	PREDICTED: protein ENHANCED DISEASE RESISTANCE 2-like [Glycine max]	-	-	-	-	-	GO:0005488//binding;GO:0008289//lipid binding	-
Glyma.15G210400	1.21	4.04333	-1.74054	1.69958e-05	0.00163244	yes	Glyma.15G210400	PREDICTED: bidirectional sugar transporter SWEET2-like [Glycine max]	-	-	-	-	-	-	-
Glyma.15G256200	3.81333	0.526667	2.85609	4.6945e-06	0.000526257	yes	Glyma.15G256200	PREDICTED: cysteine-rich and transmembrane domain-containing protein A-like [Vigna radiata var. radiata] [Vigna radiata]	-	-	-	-	-	-	-
Glyma.15G257200	0.01	0.626667	-5.96963	0.000670859	0.0392212	yes	Glyma.15G257200	PREDICTED: post-GPI attachment to proteins factor 3-like [Glycine max]	-	-	-	-	-	-	-
Glyma.15G270000	2.49333	0.523333	2.25227	0.000391682	0.0247336	yes	Glyma.15G270000	hypothetical protein glysoja_031252 [Glycine soja]	-	-	-	-	-	-	-
Glyma.15G270100	21.3633	2.42333	3.14007	3.45373e-21	3.44499e-18	yes	Glyma.15G270100	hypothetical protein GLYMA_15G270100 [Glycine max]	-	-	-	-	-	-	-
Glyma.15G274200	2.85	0.93	1.61566	0.000513441	0.0312905	yes	Glyma.15G274200	PREDICTED: MLP-like protein 43 [Glycine max]	-	-	-	-	-	-	GO:0009607//response to biotic stimulus;GO:0006952//defense response;GO:0050896//response to stimulus;GO:0006950//response to stress
Glyma.16G018800	2.67667	0.653333	2.03455	5.60191e-06	0.000623687	yes	Glyma.16G018800	DUF4228 domain protein [Medicago truncatula]	-	-	-	-	-	-	-
Glyma.16G020300	0.926667	7.93667	-3.09841	6.34479e-17	3.48436e-14	yes	Glyma.16G020300	Os03g0315200 [Oryza sativa Japonica Group]	-	-	-	-	-	-	-
Glyma.16G026900	5.93	45.4267	-2.93744	1.0569e-25	1.56537e-22	yes	Glyma.16G026900	PREDICTED: probable indole-3-acetic acid-amido synthetase GH3.5 [Glycine max]	Environmental Information Processing	Signal transduction	ko04075//Plant hormone signal transduction	K14506	-	GO:0080123//jasmonate-amino synthetase activity;GO:0016879//ligase activity, forming carbon-nitrogen bonds;GO:0003824//catalytic activity;GO:0016874//ligase activity;GO:0016881//acid-amino acid ligase activity	GO:0009867//jasmonic acid mediated signaling pathway;GO:0009753//response to jasmonic acid;GO:0009611//response to wounding;GO:0023052//signaling;GO:0006952//defense response;GO:0007165//signal transduction;GO:0009755//hormone-mediated signaling pathway;GO:0009987//cellular process;GO:0044763//single-organism cellular process;GO:0042742//defense response to bacterium;GO:0065007//biological regula…
Glyma.16G027200	2.1	6.33333	-1.59258	0.00076961	0.0438409	yes	Glyma.16G027200	PREDICTED: protein SUPPRESSOR OF PHYA-105 1-like [Glycine max]	Organismal Systems	Environmental adaptation	ko04712//Circadian rhythm - plant	K16240	-	GO:1901363//heterocyclic compound binding;GO:0035639//purine ribonucleoside triphosphate binding;GO:1901265//nucleoside phosphate binding;GO:0097159//organic cyclic compound binding;GO:0005515//protein binding;GO:0016773//phosphotransferase activity, alcohol group as acceptor;GO:0097367//carbohydrate derivative binding;GO:0036094//small molecule binding;GO:0004672//protein kinase activity;GO:0043…	GO:0006796//phosphate-containing compound metabolic process;GO:0071704//organic substance metabolic process;GO:0006793//phosphorus metabolic process;GO:0016310//phosphorylation;GO:0044237//cellular metabolic process;GO:0044238//primary metabolic process;GO:0006464//cellular protein modification process;GO:0008152//metabolic process;GO:0044260//cellular macromolecule metabolic process;GO:0043412//…
Glyma.16G027300	0.0766667	0.52	-2.76184	4.75196e-06	0.000530267	yes	Glyma.16G027300	PREDICTED: probable serine/threonine-protein kinase gdt4 [Vigna angularis]	-	-	-	-	-	GO:0016773//phosphotransferase activity, alcohol group as acceptor;GO:0016301//kinase activity;GO:0016772//transferase activity, transferring phosphorus-containing groups;GO:0003824//catalytic activity;GO:0004672//protein kinase activity;GO:0016740//transferase activity	GO:0006468//protein phosphorylation;GO:0044238//primary metabolic process;GO:0043170//macromolecule metabolic process;GO:0044237//cellular metabolic process;GO:0009987//cellular process;GO:0036211//protein modification process;GO:0016310//phosphorylation;GO:0071704//organic substance metabolic process;GO:0008152//metabolic process;GO:0006793//phosphorus metabolic process;GO:0006796//phosphate-con…
Glyma.16G049000	8.38333	151.377	-4.17448	9.95565e-05	0.00783563	yes	Glyma.16G049000	Light-regulated protein [Glycine soja]	-	-	-	-	-	-	-
Glyma.16G050900	1.72667	8.57	-2.31131	0.000369488	0.0235792	yes	Glyma.16G050900	PREDICTED: zinc finger protein CONSTANS-LIKE 15 [Glycine max]	-	-	-	-	-	GO:0005488//binding;GO:0005515//protein binding	-
Glyma.16G055900	0.243333	7.96333	-5.03237	3.06292e-23	3.56436e-20	yes	Glyma.16G055900	PREDICTED: peroxidase 55-like [Glycine max]	Metabolism	Biosynthesis of other secondary metabolites	ko00940//Phenylpropanoid biosynthesis	K00430	-	GO:1901363//heterocyclic compound binding;GO:0020037//heme binding;GO:0016684//oxidoreductase activity, acting on peroxide as acceptor;GO:0097159//organic cyclic compound binding;GO:0046906//tetrapyrrole binding;GO:0016491//oxidoreductase activity;GO:0005488//binding;GO:0003824//catalytic activity;GO:0004601//peroxidase activity;GO:0016209//antioxidant activity	GO:0006950//response to stress;GO:0008152//metabolic process;GO:0044699//single-organism process;GO:0050896//response to stimulus;GO:0055114//oxidation-reduction process;GO:0044710//single-organism metabolic process;GO:0006979//response to oxidative stress
Glyma.16G060800	0.363333	0.001	8.50515	0.000197233	0.0138108	yes	Glyma.16G060800	germin-like protein 2 [Glycine max]	-	-	-	-	-	-	-
Glyma.16G081200	0.816667	2.37333	-1.5391	0.000118644	0.00896884	yes	Glyma.16G081200	PREDICTED: non-specific phospholipase C4-like [Glycine max]	Metabolism	Lipid metabolism;Carbohydrate metabolism	ko00564//Glycerophospholipid metabolism;ko00562//Inositol phosphate metabolism;ko00565//Ether lipid metabolism	K01114	-	GO:0016788//hydrolase activity, acting on ester bonds;GO:0016787//hydrolase activity;GO:0003824//catalytic activity	-
Glyma.16G083700	0.04	2.08667	-5.70506	4.11714e-07	5.66843e-05	yes	Glyma.16G083700	PREDICTED: beta-galactosidase 15-like [Glycine max]	-	-	-	-	-	GO:0003824//catalytic activity;GO:0016798//hydrolase activity, acting on glycosyl bonds;GO:0016787//hydrolase activity;GO:0030246//carbohydrate binding;GO:0005488//binding;GO:0004553//hydrolase activity, hydrolyzing O-glycosyl compounds	GO:0044238//primary metabolic process;GO:0008152//metabolic process;GO:0071704//organic substance metabolic process;GO:0005975//carbohydrate metabolic process
Glyma.16G115800	9.03333	20.5567	-1.18628	2.07684e-06	0.000251256	yes	Glyma.16G115800	PREDICTED: diacylglycerol O-acyltransferase 2-like isoform X1 [Glycine max]	Metabolism	Lipid metabolism	ko00561//Glycerolipid metabolism	K14457	-	GO:0003824//catalytic activity;GO:0016747//transferase activity, transferring acyl groups other than amino-acyl groups;GO:0016746//transferase activity, transferring acyl groups;GO:0016740//transferase activity	-
Glyma.16G124000	1.03333	6.23	-2.59193	7.24636e-11	2.0957e-08	yes	Glyma.16G124000	PREDICTED: GDSL esterase/lipase EXL3-like [Glycine max]	-	-	-	-	-	GO:0016787//hydrolase activity;GO:0003824//catalytic activity;GO:0016788//hydrolase activity, acting on ester bonds	-
Glyma.16G124200	6.48333	16.0033	-1.30356	8.8843e-06	0.000931822	yes	Glyma.16G124200	PREDICTED: GDSL esterase/lipase EXL3-like [Glycine max]	-	-	-	-	-	GO:0003824//catalytic activity;GO:0016788//hydrolase activity, acting on ester bonds;GO:0016787//hydrolase activity	-
Glyma.16G138600	0.986667	13.5933	-3.78419	5.25844e-11	1.55765e-08	yes	Glyma.16G138600	PREDICTED: late embryogenesis abundant protein D-29-like [Vigna radiata var. radiata] [Vigna radiata]	-	-	-	-	-	-	-
Glyma.16G138900	0.0533333	2.33667	-5.45327	8.3497e-05	0.00671217	yes	Glyma.16G138900	PREDICTED: sugar transporter ERD6-like 6 [Glycine max]	-	-	-	-	GO:0044425//membrane part;GO:0016020//membrane;GO:0031224//intrinsic component of membrane;GO:0016021//integral component of membrane	GO:0005215//transporter activity;GO:0022857//transmembrane transporter activity	GO:0051179//localization;GO:0006810//transport;GO:0044765//single-organism transport;GO:0051234//establishment of localization;GO:0044763//single-organism cellular process;GO:0055085//transmembrane transport;GO:0009987//cellular process;GO:0044699//single-organism process;GO:1902578//single-organism localization
Glyma.16G139000	0.2	1.90667	-3.25298	1.93402e-05	0.00182838	yes	Glyma.16G139000	PREDICTED: sugar transporter ERD6-like 6 [Glycine max]	-	-	-	-	GO:0031224//intrinsic component of membrane;GO:0016020//membrane;GO:0016021//integral component of membrane;GO:0044425//membrane part	-	GO:0006810//transport;GO:0051234//establishment of localization;GO:0051179//localization;GO:0009987//cellular process;GO:0044699//single-organism process;GO:1902578//single-organism localization;GO:0044765//single-organism transport;GO:0044763//single-organism cellular process;GO:0055085//transmembrane transport
Glyma.16G140500	0.0266667	3.54	-7.05257	2.86332e-09	6.5092e-07	yes	Glyma.16G140500	plant/MUD21-2 protein [Medicago truncatula]	-	-	-	-	-	-	-
Glyma.16G140700	0.06	2.56333	-5.41691	3.24259e-13	1.25781e-10	yes	Glyma.16G140700	PREDICTED: proline-rich receptor-like protein kinase PERK4 [Glycine max]	-	-	-	-	-	GO:0016772//transferase activity, transferring phosphorus-containing groups;GO:0004672//protein kinase activity;GO:0016740//transferase activity;GO:0016773//phosphotransferase activity, alcohol group as acceptor;GO:0003824//catalytic activity;GO:0016301//kinase activity	GO:0006468//protein phosphorylation;GO:0006793//phosphorus metabolic process;GO:0044238//primary metabolic process;GO:0006464//cellular protein modification process;GO:0009987//cellular process;GO:0043412//macromolecule modification;GO:0044267//cellular protein metabolic process;GO:0071704//organic substance metabolic process;GO:0044260//cellular macromolecule metabolic process;GO:0043170//macrom…
Glyma.16G148900	0.433333	0.001	8.75933	0.000181354	0.0128648	yes	Glyma.16G148900	PREDICTED: lipid transfer-like protein VAS [Glycine max]	-	-	-	-	-	-	-
Glyma.16G149600	3.34	0.743333	2.16777	8.18625e-06	0.00086792	yes	Glyma.16G149600	Avr9/Cf-9 rapidly elicited protein [Medicago truncatula]	-	-	-	-	-	-	-
Glyma.16G153000	0.16	4.70333	-4.87754	0.000449824	0.0278865	yes	Glyma.16G153000	PREDICTED: protein NDH-DEPENDENT CYCLIC ELECTRON FLOW 5 isoform X2 [Vigna angularis]	-	-	-	-	-	-	-
Glyma.16G157000	0.19	0.001	7.56986	0.000142346	0.0105095	yes	Glyma.16G157000	PREDICTED: sucrose transport protein SUC8-like [Glycine max]	-	-	-	-	-	-	-
Glyma.16G161700	1.91667	0.72	1.41253	0.00066635	0.0390042	yes	Glyma.16G161700	F-box protein [Glycine soja]	-	-	-	-	-	-	-
Glyma.16G163200	0.356667	23.5233	-6.04337	0.00016896	0.0120909	yes	Glyma.16G163200	Protein GIGANTEA [Glycine soja]	Organismal Systems	Environmental adaptation	ko04712//Circadian rhythm - plant	K12124	-	-	-
Glyma.16G164800	0.623333	0.0866667	2.84645	0.000523608	0.0318307	yes	Glyma.16G164800	PREDICTED: ethylene-responsive transcription factor ABR1-like [Glycine max]	-	-	-	-	-	GO:0003700//transcription factor activity, sequence-specific DNA binding;GO:0001071//nucleic acid binding transcription factor activity	GO:0006355//regulation of transcription, DNA-templated;GO:0010556//regulation of macromolecule biosynthetic process;GO:0031326//regulation of cellular biosynthetic process;GO:0050794//regulation of cellular process;GO:0051171//regulation of nitrogen compound metabolic process;GO:0031323//regulation of cellular metabolic process;GO:1903506//regulation of nucleic acid-templated transcription;GO:006…
Glyma.16G168200	3.13667	13.5367	-2.10957	1.71813e-11	5.56127e-09	yes	Glyma.16G168200	Vacuolar iron transporter like 4 [Glycine soja]	-	-	-	-	-	-	-
Glyma.16G186900	0.133333	0.001	7.05889	0.000684194	0.039763	yes	Glyma.16G186900	PREDICTED: leucine-rich repeat receptor protein kinase EMS1-like [Glycine max]	-	-	-	-	-	GO:0005515//protein binding;GO:0005488//binding	-
Glyma.16G191600	0.166667	1.36667	-3.03562	8.76896e-05	0.00699789	yes	Glyma.16G191600	O-glucosyltransferase rumi like [Glycine soja]	Metabolism	Glycan biosynthesis and metabolism	ko00514//Other types of O-glycan biosynthesis	K13667	-	-	-
Glyma.16G204600	8.88667	19.38	-1.12485	1.1378e-05	0.00117076	yes	Glyma.16G204600	PREDICTED: enolase [Glycine max]	Genetic Information Processing;Metabolism	Carbohydrate metabolism;Global and Overview;Folding, sorting and degradation	ko01200//Carbon metabolism;ko01230//Biosynthesis of amino acids;ko00010//Glycolysis / Gluconeogenesis;ko03018//RNA degradation	K01689	GO:0044444//cytoplasmic part;GO:0043234//protein complex;GO:1902494//catalytic complex;GO:0044464//cell part;GO:0044424//intracellular part;GO:0005622//intracellular;GO:0032991//macromolecular complex;GO:0000015//phosphopyruvate hydratase complex;GO:0005623//cell;GO:0005829//cytosol;GO:0005737//cytoplasm;GO:0044445//cytosolic part	GO:0004634//phosphopyruvate hydratase activity;GO:0043169//cation binding;GO:0016829//lyase activity;GO:0005488//binding;GO:0000287//magnesium ion binding;GO:0043167//ion binding;GO:0016836//hydro-lyase activity;GO:0046872//metal ion binding;GO:0003824//catalytic activity;GO:0016835//carbon-oxygen lyase activity	GO:0072521//purine-containing compound metabolic process;GO:0006725//cellular aromatic compound metabolic process;GO:0009161//ribonucleoside monophosphate metabolic process;GO:0009135//purine nucleoside diphosphate metabolic process;GO:0044237//cellular metabolic process;GO:0071704//organic substance metabolic process;GO:0072524//pyridine-containing compound metabolic process;GO:0009150//purine r…
Glyma.16G209800	0.79	2.75	-1.79951	2.53559e-06	0.000302267	yes	Glyma.16G209800	PREDICTED: alpha-galactosidase-like [Glycine max]	Metabolism	Lipid metabolism;Glycan biosynthesis and metabolism;Carbohydrate metabolism	ko00561//Glycerolipid metabolism;ko00052//Galactose metabolism;ko00600//Sphingolipid metabolism;ko00603//Glycosphingolipid biosynthesis - globo series	K07407	-	-	-
Glyma.16G216500	5.89	23.0167	-1.96634	5.53849e-15	2.55377e-12	yes	Glyma.16G216500	PREDICTED: organic cation/carnitine transporter 1-like isoform X2 [Glycine max]	-	-	-	-	GO:0016021//integral component of membrane;GO:0016020//membrane;GO:0031224//intrinsic component of membrane;GO:0044425//membrane part	GO:0005215//transporter activity;GO:0022857//transmembrane transporter activity	GO:0006810//transport;GO:0044763//single-organism cellular process;GO:0051179//localization;GO:0044699//single-organism process;GO:0051234//establishment of localization;GO:1902578//single-organism localization;GO:0009987//cellular process;GO:0055085//transmembrane transport;GO:0044765//single-organism transport
Glyma.16G218900	1.72667	5.74667	-1.73474	1.2427e-07	1.96564e-05	yes	Glyma.16G218900	PREDICTED: transcriptional activator Myb [Glycine max]	-	-	-	-	-	-	-
Glyma.17G004000	0.11	5.13	-5.54338	1.09095e-16	5.92461e-14	yes	Glyma.17G004000	DNA binding / transcription factor [Arabidopsis thaliana]	-	-	-	-	-	-	-
Glyma.17G006800	0.333333	1.85	-2.47249	7.45945e-05	0.0060683	yes	Glyma.17G006800	PREDICTED: two-pore potassium channel 1-like [Glycine max]	-	-	-	-	-	-	-
Glyma.17G019000	2.45333	0.84	1.54628	9.55004e-06	0.000997367	yes	Glyma.17G019000	armadillo/beta-catenin-like repeat protein [Medicago truncatula]	-	-	-	-	-	-	-
Glyma.17G023000	6.54333	0.78	3.06848	3.13401e-14	1.33198e-11	yes	Glyma.17G023000	CASP-like protein 8 [Glycine soja]	-	-	-	-	-	-	-
Glyma.17G027400	2.94667	11.6033	-1.97738	1.27627e-08	2.52854e-06	yes	Glyma.17G027400	desiccation protective protein LEA5 [Glycine max]	-	-	-	-	-	-	GO:0006950//response to stress;GO:0050896//response to stimulus
Glyma.17G028600	0.05	6.38667	-6.99699	3.5922e-18	2.31016e-15	yes	Glyma.17G028600	PREDICTED: pectinesterase/pectinesterase inhibitor-like [Glycine max]	Metabolism	Carbohydrate metabolism	ko00500//Starch and sucrose metabolism;ko00040//Pentose and glucuronate interconversions	K01051	GO:0005623//cell;GO:0071944//cell periphery;GO:0044464//cell part;GO:0030312//external encapsulating structure;GO:0005618//cell wall	GO:0016788//hydrolase activity, acting on ester bonds;GO:0030234//enzyme regulator activity;GO:0052689//carboxylic ester hydrolase activity;GO:0003824//catalytic activity;GO:0004857//enzyme inhibitor activity;GO:0098772//molecular function regulator;GO:0030599//pectinesterase activity;GO:0016787//hydrolase activity	GO:0009987//cellular process;GO:0071555//cell wall organization;GO:0045229//external encapsulating structure organization;GO:0071554//cell wall organization or biogenesis;GO:0042545//cell wall modification;GO:0016043//cellular component organization;GO:0071840//cellular component organization or biogenesis
Glyma.17G034700	0.00666667	0.203333	-4.93074	0.000288771	0.0190472	yes	Glyma.17G034700	PREDICTED: pleiotropic drug resistance protein 3-like isoform X1 [Glycine max]	-	-	-	-	-	-	-
Glyma.17G059500	0.463333	2.03	-2.13136	0.000582933	0.0348733	yes	Glyma.17G059500	clathrin assembly plant-like protein [Medicago truncatula]	-	-	-	-	-	GO:0043167//ion binding;GO:0005543//phospholipid binding;GO:0008289//lipid binding;GO:0043168//anion binding;GO:0005488//binding	-
Glyma.17G061000	28.08	159.06	-2.50196	1.05573e-18	7.58825e-16	yes	Glyma.17G061000	PREDICTED: spermidine hydroxycinnamoyl transferase-like [Glycine max]	Metabolism	Biosynthesis of other secondary metabolites	ko00940//Phenylpropanoid biosynthesis;ko00941//Flavonoid biosynthesis;ko00945//Stilbenoid, diarylheptanoid and gingerol biosynthesis	K13065	-	GO:0016747//transferase activity, transferring acyl groups other than amino-acyl groups;GO:0016746//transferase activity, transferring acyl groups;GO:0016740//transferase activity;GO:0003824//catalytic activity	-
Glyma.17G061800	22.6133	53.1933	-1.23407	1.8402e-07	2.75051e-05	yes	Glyma.17G061800	PREDICTED: plasma membrane ATPase 4 [Glycine max]	Metabolism	Energy metabolism	ko00190//Oxidative phosphorylation	K01535	-	GO:0005488//binding;GO:0000166//nucleotide binding;GO:0043167//ion binding;GO:1901363//heterocyclic compound binding;GO:0043169//cation binding;GO:0097159//organic cyclic compound binding;GO:0036094//small molecule binding;GO:0046872//metal ion binding;GO:1901265//nucleoside phosphate binding	-
Glyma.17G070500	0.946667	3.32	-1.81025	1.75406e-05	0.00167772	yes	Glyma.17G070500	PREDICTED: S-adenosylmethionine decarboxylase proenzyme-like [Glycine max]	Metabolism	Amino acid metabolism	ko00270//Cysteine and methionine metabolism;ko00330//Arginine and proline metabolism	K01611	-	GO:0016831//carboxy-lyase activity;GO:0004014//adenosylmethionine decarboxylase activity;GO:0016830//carbon-carbon lyase activity;GO:0003824//catalytic activity;GO:0016829//lyase activity	GO:0009308//amine metabolic process;GO:0044106//cellular amine metabolic process;GO:0009309//amine biosynthetic process;GO:0006597//spermine biosynthetic process;GO:0006596//polyamine biosynthetic process;GO:1901566//organonitrogen compound biosynthetic process;GO:0006807//nitrogen compound metabolic process;GO:0006595//polyamine metabolic process;GO:0008216//spermidine metabolic process;GO:00090…
Glyma.17G101300	0.113333	0.576667	-2.34717	0.000614753	0.0363321	yes	Glyma.17G101300	PREDICTED: agamous-like MADS-box protein AGL65 isoform X4 [Glycine max]	-	-	-	-	-	GO:0046983//protein dimerization activity;GO:0003677//DNA binding;GO:1901363//heterocyclic compound binding;GO:0005515//protein binding;GO:0005488//binding;GO:0097159//organic cyclic compound binding;GO:0003676//nucleic acid binding	-
Glyma.17G126000	0.293333	1.34333	-2.1952	4.7858e-05	0.00411814	yes	Glyma.17G126000	PREDICTED: myosin heavy chain kinase B-like [Glycine max]	-	-	-	-	-	GO:0005515//protein binding;GO:0005488//binding	-
Glyma.17G128800	0.346667	1.42333	-2.03765	0.000275624	0.0182292	yes	Glyma.17G128800	PREDICTED: FBD-associated F-box protein At5g60610-like [Vigna angularis]	-	-	-	-	-	-	-
Glyma.17G134900	0.116667	1.79	-3.9395	0.000515955	0.0314045	yes	Glyma.17G134900	PREDICTED: probable calcium-binding protein CML13 [Glycine max]	Organismal Systems	Environmental adaptation	ko04626//Plant-pathogen interaction	K13448	-	GO:0046872//metal ion binding;GO:0043167//ion binding;GO:0005509//calcium ion binding;GO:0005488//binding;GO:0043169//cation binding	-
Glyma.17G136500	0.0533333	0.813333	-3.93074	1.5507e-07	2.36849e-05	yes	Glyma.17G136500	PREDICTED: protein DETOXIFICATION 56-like [Glycine max]	-	-	-	-	GO:0016020//membrane	GO:0090484//drug transporter activity;GO:0005215//transporter activity;GO:0015238//drug transmembrane transporter activity;GO:0015291//secondary active transmembrane transporter activity;GO:0022857//transmembrane transporter activity;GO:0015297//antiporter activity;GO:0022804//active transmembrane transporter activity	GO:0055085//transmembrane transport;GO:0006855//drug transmembrane transport;GO:0006810//transport;GO:0050896//response to stimulus;GO:0051234//establishment of localization;GO:1902578//single-organism localization;GO:0042221//response to chemical;GO:0044765//single-organism transport;GO:0051179//localization;GO:0042493//response to drug;GO:0044699//single-organism process;GO:0009987//cellular pr…
Glyma.17G138700	0.37	1.17333	-1.66502	0.000680724	0.0396556	yes	Glyma.17G138700	PREDICTED: probable trehalose-phosphate phosphatase G [Glycine max]	Metabolism	Carbohydrate metabolism	ko00500//Starch and sucrose metabolism	K01087	-	GO:0003824//catalytic activity	GO:0009312//oligosaccharide biosynthetic process;GO:0044262//cellular carbohydrate metabolic process;GO:0044711//single-organism biosynthetic process;GO:0071704//organic substance metabolic process;GO:0044710//single-organism metabolic process;GO:0046351//disaccharide biosynthetic process;GO:0005992//trehalose biosynthetic process;GO:0005991//trehalose metabolic process;GO:0044238//primary metabo…
Glyma.17G155700	1.1	4.07333	-1.88871	1.64865e-07	2.49471e-05	yes	Glyma.17G155700	PHD finger family protein [Populus trichocarpa]	-	-	-	-	-	-	-
Glyma.17G156200	0.133333	1.51	-3.50144	3.68116e-06	0.000424341	yes	Glyma.17G156200	PREDICTED: probable hexokinase-like 2 protein [Glycine max]	Metabolism	Global and Overview;Carbohydrate metabolism	ko01200//Carbon metabolism;ko00500//Starch and sucrose metabolism;ko00520//Amino sugar and nucleotide sugar metabolism;ko00010//Glycolysis / Gluconeogenesis;ko00052//Galactose metabolism;ko00051//Fructose and mannose metabolism	K00844	-	GO:0017076//purine nucleotide binding;GO:0001883//purine nucleoside binding;GO:0036094//small molecule binding;GO:0000166//nucleotide binding;GO:0032553//ribonucleotide binding;GO:0005536//glucose binding;GO:0043168//anion binding;GO:0032559//adenyl ribonucleotide binding;GO:0016773//phosphotransferase activity, alcohol group as acceptor;GO:0030554//adenyl nucleotide binding;GO:1901265//nucleosid…	GO:0044763//single-organism cellular process;GO:0065008//regulation of biological quality;GO:0044262//cellular carbohydrate metabolic process;GO:0042593//glucose homeostasis;GO:0044699//single-organism process;GO:0033500//carbohydrate homeostasis;GO:0046835//carbohydrate phosphorylation;GO:0006796//phosphate-containing compound metabolic process;GO:0065007//biological regulation;GO:0019725//cellu…
Glyma.17G160100	2.97667	10.2267	-1.78057	1.84292e-09	4.29838e-07	yes	Glyma.17G160100	DUF4228 domain protein [Medicago truncatula]	-	-	-	-	-	-	-
Glyma.17G161300	0.503333	1.81667	-1.85171	0.000123705	0.00927335	yes	Glyma.17G161300	PREDICTED: calcium-transporting ATPase 2, plasma membrane-type-like [Glycine max]	-	-	-	-	-	GO:0097159//organic cyclic compound binding;GO:0005515//protein binding;GO:1901265//nucleoside phosphate binding;GO:0005488//binding;GO:0043167//ion binding;GO:0036094//small molecule binding;GO:0005516//calmodulin binding;GO:0043169//cation binding;GO:0000166//nucleotide binding;GO:1901363//heterocyclic compound binding;GO:0046872//metal ion binding	-
Glyma.17G164200	0.19	2.61	-3.77998	1.32219e-05	0.00132425	yes	Glyma.17G164200	seed maturation protein PM35 [Glycine max]	-	-	-	-	-	-	-
Glyma.17G184900	0.383333	5.76667	-3.91107	4.7728e-10	1.22777e-07	yes	Glyma.17G184900	PREDICTED: 5-methyltetrahydropteroyltriglutamate--homocysteine methyltransferase-like [Glycine max]	Metabolism	Amino acid metabolism;Global and Overview;Metabolism of other amino acids	ko01230//Biosynthesis of amino acids;ko00270//Cysteine and methionine metabolism;ko00450//Selenocompound metabolism	K00549	-	GO:0005488//binding;GO:0043167//ion binding;GO:0008270//zinc ion binding;GO:0046872//metal ion binding;GO:0016740//transferase activity;GO:0043169//cation binding;GO:0016741//transferase activity, transferring one-carbon groups;GO:0008172//S-methyltransferase activity;GO:0042085//5-methyltetrahydropteroyltri-L-glutamate-dependent methyltransferase activity;GO:0003871//5-methyltetrahydropteroyltri…	GO:1901576//organic substance biosynthetic process;GO:0008152//metabolic process;GO:0044281//small molecule metabolic process;GO:0046394//carboxylic acid biosynthetic process;GO:0044237//cellular metabolic process;GO:0006555//methionine metabolic process;GO:0044699//single-organism process;GO:0009086//methionine biosynthetic process;GO:0000097//sulfur amino acid biosynthetic process;GO:0019752//c…
Glyma.17G188100	0.04	1.03	-4.6865	0.000306993	0.0200865	yes	Glyma.17G188100	PREDICTED: 5-methyltetrahydropteroyltriglutamate--homocysteine methyltransferase-like [Glycine max]	Metabolism	Global and Overview;Amino acid metabolism;Metabolism of other amino acids	ko01230//Biosynthesis of amino acids;ko00270//Cysteine and methionine metabolism;ko00450//Selenocompound metabolism	K00549	-	GO:0003871//5-methyltetrahydropteroyltriglutamate-homocysteine S-methyltransferase activity;GO:0008168//methyltransferase activity;GO:0042085//5-methyltetrahydropteroyltri-L-glutamate-dependent methyltransferase activity;GO:0008172//S-methyltransferase activity;GO:0016740//transferase activity;GO:0008270//zinc ion binding;GO:0043167//ion binding;GO:0003824//catalytic activity;GO:0046872//metal io…	GO:1901564//organonitrogen compound metabolic process;GO:1901605//alpha-amino acid metabolic process;GO:0044283//small molecule biosynthetic process;GO:0006520//cellular amino acid metabolic process;GO:0044238//primary metabolic process;GO:0046394//carboxylic acid biosynthetic process;GO:0008652//cellular amino acid biosynthetic process;GO:0044281//small molecule metabolic process;GO:0009086//met…
Glyma.17G188800	7.53333	20.2033	-1.42323	1.7959e-08	3.41542e-06	yes	Glyma.17G188800	plant/F12B17-70 protein [Medicago truncatula]	-	-	-	-	-	-	-
Glyma.17G206300	4.96	15.6867	-1.66113	1.33857e-09	3.20705e-07	yes	Glyma.17G206300	Pleiotropic drug resistance protein 1 [Glycine soja]	-	-	-	-	GO:0016020//membrane	GO:0005524//ATP binding;GO:0097367//carbohydrate derivative binding;GO:0016787//hydrolase activity;GO:0035639//purine ribonucleoside triphosphate binding;GO:0032550//purine ribonucleoside binding;GO:0017076//purine nucleotide binding;GO:0043167//ion binding;GO:0016462//pyrophosphatase activity;GO:0016817//hydrolase activity, acting on acid anhydrides;GO:0017111//nucleoside-triphosphatase activity…	-
Glyma.17G206400	11.2067	32.8367	-1.55095	1.06596e-07	1.71947e-05	yes	Glyma.17G206400	PREDICTED: protein ECERIFERUM 1 [Glycine max]	-	-	-	-	-	GO:0016747//transferase activity, transferring acyl groups other than amino-acyl groups;GO:0016746//transferase activity, transferring acyl groups;GO:0003824//catalytic activity;GO:0016740//transferase activity	-
Glyma.17G207700	0.05	0.346667	-2.79355	0.000125936	0.0093687	yes	Glyma.17G207700	PREDICTED: probable boron transporter 6 [Glycine max]	-	-	-	-	GO:0031224//intrinsic component of membrane;GO:0016020//membrane;GO:0016021//integral component of membrane;GO:0044425//membrane part	GO:0015301//anion:anion antiporter activity;GO:0015075//ion transmembrane transporter activity;GO:0015291//secondary active transmembrane transporter activity;GO:0008509//anion transmembrane transporter activity;GO:0005215//transporter activity;GO:0015297//antiporter activity;GO:0005452//inorganic anion exchanger activity;GO:0022804//active transmembrane transporter activity;GO:0022891//substrate…	GO:0006820//anion transport;GO:0006810//transport;GO:0051234//establishment of localization;GO:0044699//single-organism process;GO:0051179//localization;GO:0006811//ion transport;GO:1902578//single-organism localization;GO:0044765//single-organism transport
Glyma.17G242100	0.46	21.7833	-5.56545	0.00016419	0.0118014	yes	Glyma.17G242100	BnaC04g17620D [Brassica napus]	-	-	-	-	-	-	-
Glyma.17G242400	2.96667	0.91	1.7049	0.0004744	0.0292393	yes	Glyma.17G242400	PREDICTED: alpha-amylase-like isoform X1 [Glycine max]	Metabolism	Carbohydrate metabolism	ko00500//Starch and sucrose metabolism;ko00500//Starch and sucrose metabolism	K01176	-	GO:0003824//catalytic activity;GO:0005509//calcium ion binding;GO:0004556//alpha-amylase activity;GO:0016787//hydrolase activity;GO:0016160//amylase activity;GO:0016798//hydrolase activity, acting on glycosyl bonds;GO:0043167//ion binding;GO:0046872//metal ion binding;GO:0005488//binding;GO:0004553//hydrolase activity, hydrolyzing O-glycosyl compounds;GO:0043169//cation binding	GO:0071704//organic substance metabolic process;GO:0005975//carbohydrate metabolic process;GO:0044238//primary metabolic process;GO:0008152//metabolic process
Glyma.17G251800	2.64	15.42	-2.54619	0.000158653	0.0114879	yes	Glyma.17G251800	F18O14.29 [Arabidopsis thaliana]	-	-	-	-	-	-	-
Glyma.17G252500	0.15	3.53	-4.55663	4.64054e-13	1.75823e-10	yes	Glyma.17G252500	PREDICTED: glucose-1-phosphate adenylyltransferase large subunit 1-like [Glycine max]	Metabolism	Carbohydrate metabolism	ko00500//Starch and sucrose metabolism;ko00520//Amino sugar and nucleotide sugar metabolism	K00975	-	GO:0016740//transferase activity;GO:0016779//nucleotidyltransferase activity;GO:0003824//catalytic activity;GO:0016772//transferase activity, transferring phosphorus-containing groups	GO:0009058//biosynthetic process;GO:0008152//metabolic process
Glyma.17G253800	47.0133	23.4933	1.00082	0.000150598	0.0110025	yes	Glyma.17G253800	PREDICTED: peroxidase 9-like [Glycine max]	Metabolism	Biosynthesis of other secondary metabolites	ko00940//Phenylpropanoid biosynthesis	K00430	-	GO:0016684//oxidoreductase activity, acting on peroxide as acceptor;GO:0005488//binding;GO:0020037//heme binding;GO:0016491//oxidoreductase activity;GO:0097159//organic cyclic compound binding;GO:0004601//peroxidase activity;GO:0046906//tetrapyrrole binding;GO:0016209//antioxidant activity;GO:0003824//catalytic activity;GO:1901363//heterocyclic compound binding	GO:0006979//response to oxidative stress;GO:0008152//metabolic process;GO:0044699//single-organism process;GO:0006950//response to stress;GO:0050896//response to stimulus;GO:0044710//single-organism metabolic process;GO:0055114//oxidation-reduction process
Glyma.17G258400	0.413333	1.74667	-2.07923	1.3237e-06	0.00016589	yes	Glyma.17G258400	DUF668 family protein [Medicago truncatula]	-	-	-	-	-	-	-
Glyma.18G002100	0.03	0.78	-4.70044	0.00053233	0.0322856	yes	Glyma.18G002100	hypothetical protein GLYMA_18G002100 [Glycine max]	-	-	-	-	-	-	-
Glyma.18G002900	0.001	0.363333	-8.50515	1.32403e-07	2.07414e-05	yes	Glyma.18G002900	Bifunctional aspartokinase/homoserine dehydrogenase 2, chloroplastic, partial [Glycine soja]	Metabolism	Biosynthesis of other secondary metabolites;Amino acid metabolism;Global and Overview	ko01230//Biosynthesis of amino acids;ko00270//Cysteine and methionine metabolism;ko00260//Glycine, serine and threonine metabolism;ko00300//Lysine biosynthesis;ko00261//Monobactam biosynthesis	K12524	-	GO:0036094//small molecule binding;GO:0048037//cofactor binding;GO:1901265//nucleoside phosphate binding;GO:0043177//organic acid binding;GO:0050662//coenzyme binding;GO:0016491//oxidoreductase activity;GO:0050661//NADP binding;GO:0043168//anion binding;GO:1901363//heterocyclic compound binding;GO:0005488//binding;GO:0003824//catalytic activity;GO:0016597//amino acid binding;GO:0097159//organic c…	GO:0044281//small molecule metabolic process;GO:0006082//organic acid metabolic process;GO:1901564//organonitrogen compound metabolic process;GO:0044763//single-organism cellular process;GO:0044238//primary metabolic process;GO:0019752//carboxylic acid metabolic process;GO:0006520//cellular amino acid metabolic process;GO:0044699//single-organism process;GO:0008152//metabolic process;GO:0044237//…
Glyma.18G014000	6.56333	0.75	3.12947	4.7367e-14	1.99578e-11	yes	Glyma.18G014000	PREDICTED: GATA zinc finger domain-containing protein 14-like [Glycine max]	-	-	-	-	-	-	-
Glyma.18G026500	2.93667	12.8667	-2.13139	6.39496e-09	1.35842e-06	yes	Glyma.18G026500	PREDICTED: flavonol synthase/flavanone 3-hydroxylase-like [Glycine max]	-	-	-	-	-	GO:0016491//oxidoreductase activity;GO:0003824//catalytic activity	GO:0055114//oxidation-reduction process;GO:0044710//single-organism metabolic process;GO:0044699//single-organism process;GO:0008152//metabolic process
Glyma.18G042400	2.01333	0.176667	3.51048	6.72036e-07	8.90147e-05	yes	Glyma.18G042400	PREDICTED: protein GAMETE EXPRESSED 1-like [Glycine max]	-	-	-	-	-	-	-
Glyma.18G046000	0.353333	2.49667	-2.8209	1.69212e-06	0.000208322	yes	Glyma.18G046000	PREDICTED: protein DJ-1 homolog D-like [Glycine max]	Metabolism	Carbohydrate metabolism	ko00620//Pyruvate metabolism	K18881	-	-	-
Glyma.18G048500	0.416667	0.0633333	2.71786	0.000124954	0.0093098	yes	Glyma.18G048500	PREDICTED: aspartic proteinase nepenthesin-2-like [Glycine max]	-	-	-	-	-	GO:0003824//catalytic activity;GO:0008233//peptidase activity;GO:0004190//aspartic-type endopeptidase activity;GO:0004175//endopeptidase activity;GO:0016787//hydrolase activity;GO:0070011//peptidase activity, acting on L-amino acid peptides;GO:0070001//aspartic-type peptidase activity	GO:0071704//organic substance metabolic process;GO:0043170//macromolecule metabolic process;GO:0006508//proteolysis;GO:0019538//protein metabolic process;GO:0044238//primary metabolic process;GO:0008152//metabolic process
Glyma.18G058400	0.0866667	0.72	-3.05445	0.0003386	0.0219198	yes	Glyma.18G058400	PREDICTED: probable lipid phosphate phosphatase 4 [Glycine max]	-	-	-	-	-	-	-
Glyma.18G061600	9.26667	0.21	5.46359	1.21805e-16	6.54215e-14	yes	Glyma.18G061600	PREDICTED: protein PSY1 [Cicer arietinum]	-	-	-	-	-	-	-
Glyma.18G062000	41.8933	128.28	-1.6145	5.28563e-10	1.34552e-07	yes	Glyma.18G062000	microsomal omega-3 fatty acid desaturase [Glycine max]	Metabolism	Global and Overview;Lipid metabolism	ko01212//Fatty acid metabolism;ko01040//Biosynthesis of unsaturated fatty acids	K10257	-	GO:0003824//catalytic activity;GO:0016717//oxidoreductase activity, acting on paired donors, with oxidation of a pair of donors resulting in the reduction of molecular oxygen to two molecules of water;GO:0016491//oxidoreductase activity;GO:0016705//oxidoreductase activity, acting on paired donors, with incorporation or reduction of molecular oxygen	GO:0008152//metabolic process;GO:0044710//single-organism metabolic process;GO:0055114//oxidation-reduction process;GO:0044238//primary metabolic process;GO:0071704//organic substance metabolic process;GO:0006629//lipid metabolic process;GO:0044699//single-organism process
Glyma.18G063400	0.0233333	0.956667	-5.35755	8.75683e-08	1.44594e-05	yes	Glyma.18G063400	PREDICTED: ABC transporter G family member 31-like [Glycine max]	-	-	-	-	GO:0016020//membrane	GO:0032549//ribonucleoside binding;GO:1901363//heterocyclic compound binding;GO:0097159//organic cyclic compound binding;GO:0097367//carbohydrate derivative binding;GO:1901265//nucleoside phosphate binding;GO:0003824//catalytic activity;GO:0016818//hydrolase activity, acting on acid anhydrides, in phosphorus-containing anhydrides;GO:0000166//nucleotide binding;GO:0016462//pyrophosphatase activity…	-
Glyma.18G064500	0.503333	4.00667	-2.99282	5.3376e-08	9.38419e-06	yes	Glyma.18G064500	PREDICTED: probable E3 ubiquitin-protein ligase RNF217 [Glycine max]	-	-	-	-	-	GO:0019787//ubiquitin-like protein transferase activity;GO:0003824//catalytic activity;GO:0004842//ubiquitin-protein transferase activity;GO:0016740//transferase activity	GO:0036211//protein modification process;GO:0016567//protein ubiquitination;GO:0008152//metabolic process;GO:0043412//macromolecule modification;GO:0044238//primary metabolic process;GO:0044237//cellular metabolic process;GO:0009987//cellular process;GO:0032446//protein modification by small protein conjugation;GO:0006464//cellular protein modification process;GO:0044260//cellular macromolecule m…
Glyma.18G065500	0.0166667	0.393333	-4.56071	4.74946e-05	0.00410132	yes	Glyma.18G065500	PREDICTED: GATA zinc finger domain-containing protein 14-like [Vigna radiata var. radiata] [Vigna radiata]	-	-	-	-	-	-	-
Glyma.18G065700	16.8233	104.58	-2.63607	0.00043454	0.0270555	yes	Glyma.18G065700	PREDICTED: phosphomethylpyrimidine synthase, chloroplastic [Glycine max]	Metabolism	Metabolism of cofactors and vitamins	ko00730//Thiamine metabolism	K03147	-	GO:0051536//iron-sulfur cluster binding;GO:0051540//metal cluster binding;GO:0005488//binding	GO:0019438//aromatic compound biosynthetic process;GO:0044272//sulfur compound biosynthetic process;GO:0046483//heterocycle metabolic process;GO:0044711//single-organism biosynthetic process;GO:1901566//organonitrogen compound biosynthetic process;GO:0006772//thiamine metabolic process;GO:0008152//metabolic process;GO:0044237//cellular metabolic process;GO:0044710//single-organism metabolic proce…
Glyma.18G067500	21.6533	308	-3.83027	0.000251049	0.0168317	yes	Glyma.18G067500	Maternal effect embryo arrest 59 [Theobroma cacao]	-	-	-	-	-	-	-
Glyma.18G074500	1.04	4.24667	-2.02975	0.000635367	0.0373247	yes	Glyma.18G074500	serine-rich family protein [Populus trichocarpa]	-	-	-	-	-	-	-
Glyma.18G079500	0.37	0.001	8.53138	0.000107017	0.00832891	yes	Glyma.18G079500	PREDICTED: cytochrome b561 and DOMON domain-containing protein At5g47530-like [Glycine max]	-	-	-	-	GO:0044425//membrane part;GO:0016020//membrane;GO:0016021//integral component of membrane;GO:0031224//intrinsic component of membrane	-	-
Glyma.18G090600	0.03	0.713333	-4.57154	1.01496e-06	0.000130545	yes	Glyma.18G090600	PREDICTED: EH domain-containing protein 1-like [Glycine max]	Cellular Processes	Transport and catabolism	ko04144//Endocytosis	K12483	-	-	-
Glyma.18G090800	0.02	0.383333	-4.26053	8.77671e-05	0.00699789	yes	Glyma.18G090800	extracellular ligand-gated ion channel protein [Medicago truncatula]	-	-	-	-	-	-	-
Glyma.18G108100	0.01	0.4	-5.32193	8.5083e-08	1.41155e-05	yes	Glyma.18G108100	PREDICTED: probable sucrose-phosphate synthase 3 [Glycine max]	Metabolism	Carbohydrate metabolism	ko00500//Starch and sucrose metabolism	K00696	-	GO:0016757//transferase activity, transferring glycosyl groups;GO:0003824//catalytic activity;GO:0016157//sucrose synthase activity;GO:0016758//transferase activity, transferring hexosyl groups;GO:0035251//UDP-glucosyltransferase activity;GO:0046527//glucosyltransferase activity;GO:0008194//UDP-glycosyltransferase activity;GO:0016740//transferase activity	GO:0005985//sucrose metabolic process;GO:0005984//disaccharide metabolic process;GO:0044699//single-organism process;GO:0044723//single-organism carbohydrate metabolic process;GO:0044763//single-organism cellular process;GO:0044710//single-organism metabolic process;GO:0008152//metabolic process;GO:0044238//primary metabolic process;GO:0044262//cellular carbohydrate metabolic process;GO:0009311//…
Glyma.18G142600	1.56667	0.406667	1.94578	0.000113473	0.0086931	yes	Glyma.18G142600	Heme-binding protein 2 [Glycine soja]	-	-	-	-	-	-	-
Glyma.18G170300	0.42	2.43333	-2.53447	3.15717e-05	0.00288429	yes	Glyma.18G170300	PREDICTED: cytochrome b5-like isoform X1 [Glycine max]	-	-	-	-	-	-	-
Glyma.18G171700	0.293333	1.51	-2.36394	0.000227473	0.0155714	yes	Glyma.18G171700	PREDICTED: serine/threonine-protein kinase At3g07070-like [Glycine max]	-	-	-	-	-	GO:0032550//purine ribonucleoside binding;GO:0017076//purine nucleotide binding;GO:1901265//nucleoside phosphate binding;GO:0003824//catalytic activity;GO:0001882//nucleoside binding;GO:0016301//kinase activity;GO:0001883//purine nucleoside binding;GO:0005524//ATP binding;GO:0016740//transferase activity;GO:0016773//phosphotransferase activity, alcohol group as acceptor;GO:0097367//carbohydrate d…	GO:0009987//cellular process;GO:0044238//primary metabolic process;GO:0016310//phosphorylation;GO:0008152//metabolic process;GO:0006796//phosphate-containing compound metabolic process;GO:0006793//phosphorus metabolic process;GO:0019538//protein metabolic process;GO:0043170//macromolecule metabolic process;GO:0044260//cellular macromolecule metabolic process;GO:0036211//protein modification proce…
Glyma.18G175400	4.46	0.001	12.1228	9.93196e-08	1.6231e-05	yes	Glyma.18G175400	PREDICTED: importin subunit alpha-4-like [Glycine max]	-	-	-	-	-	GO:0005488//binding;GO:0005515//protein binding	-
Glyma.18G189600	0.4	7.29667	-4.18917	8.96269e-28	1.62245e-24	yes	Glyma.18G189600	PREDICTED: protein NRT1/ PTR FAMILY 5.6-like [Glycine max]	-	-	-	-	GO:0016020//membrane;GO:0044425//membrane part;GO:0031224//intrinsic component of membrane;GO:0016021//integral component of membrane	GO:0005215//transporter activity	GO:0055085//transmembrane transport;GO:0051234//establishment of localization;GO:1902578//single-organism localization;GO:0009987//cellular process;GO:0044765//single-organism transport;GO:0051179//localization;GO:0044763//single-organism cellular process;GO:0006810//transport;GO:0044699//single-organism process
Glyma.18G199300	0.946667	17.79	-4.23207	2.67597e-19	2.25501e-16	yes	Glyma.18G199300	Glucoamylase [Cajanus cajan]	-	-	-	-	-	GO:0030246//carbohydrate binding;GO:0001871//pattern binding;GO:0003824//catalytic activity;GO:0005488//binding;GO:2001070//starch binding;GO:0030247//polysaccharide binding	-
Glyma.18G200300	6.08667	16.6	-1.44746	1.44343e-10	4.05454e-08	yes	Glyma.18G200300	PREDICTED: alcohol dehydrogenase-like 4 [Glycine max]	Metabolism	Global and Overview;Carbohydrate metabolism;Amino acid metabolism;Lipid metabolism	ko00010//Glycolysis / Gluconeogenesis;ko00350//Tyrosine metabolism;ko00071//Fatty acid degradation;ko01220//Degradation of aromatic compounds	K00001	-	GO:0008270//zinc ion binding;GO:0005488//binding;GO:0016491//oxidoreductase activity;GO:0046872//metal ion binding;GO:0043169//cation binding;GO:0046914//transition metal ion binding;GO:0003824//catalytic activity;GO:0043167//ion binding	GO:0008152//metabolic process;GO:0044710//single-organism metabolic process;GO:0055114//oxidation-reduction process;GO:0044699//single-organism process
Glyma.18G208000	0.166667	3.52	-4.40054	1.73831e-10	4.82735e-08	yes	Glyma.18G208000	PREDICTED: aldose reductase-like [Glycine max]	-	-	-	-	-	-	-
Glyma.18G219800	0.0766667	0.593333	-2.95217	1.22118e-06	0.00015503	yes	Glyma.18G219800	PREDICTED: cysteine-rich receptor-like protein kinase 7 isoform X1 [Glycine max]	-	-	-	-	-	GO:0004672//protein kinase activity;GO:0043167//ion binding;GO:0097159//organic cyclic compound binding;GO:0005524//ATP binding;GO:0032555//purine ribonucleotide binding;GO:0001883//purine nucleoside binding;GO:0016772//transferase activity, transferring phosphorus-containing groups;GO:0003824//catalytic activity;GO:0032550//purine ribonucleoside binding;GO:0016740//transferase activity;GO:003055…	GO:0006796//phosphate-containing compound metabolic process;GO:0044260//cellular macromolecule metabolic process;GO:0019538//protein metabolic process;GO:0071704//organic substance metabolic process;GO:0006468//protein phosphorylation;GO:0009987//cellular process;GO:0016310//phosphorylation;GO:0036211//protein modification process;GO:0006464//cellular protein modification process;GO:0006793//phos…
Glyma.18G230400	0.0733333	1.96333	-4.74269	7.46184e-05	0.0060683	yes	Glyma.18G230400	PREDICTED: LIM domain-containing protein PLIM2c-like [Glycine max]	-	-	-	-	-	GO:0043167//ion binding;GO:0046872//metal ion binding;GO:0005488//binding;GO:0008270//zinc ion binding;GO:0046914//transition metal ion binding;GO:0043169//cation binding	-
Glyma.18G231500	3.20333	0.466667	2.77911	3.48479e-05	0.00315412	yes	Glyma.18G231500	Bowman-Birk type protease inhibitor-like precursor [Glycine max]	-	-	-	-	GO:0005576//extracellular region	GO:0004866//endopeptidase inhibitor activity;GO:0098772//molecular function regulator;GO:0004857//enzyme inhibitor activity;GO:0004867//serine-type endopeptidase inhibitor activity;GO:0030234//enzyme regulator activity;GO:0061135//endopeptidase regulator activity;GO:0061134//peptidase regulator activity;GO:0030414//peptidase inhibitor activity	-
Glyma.18G235500	1.21	0.04	4.91886	5.52019e-08	9.67043e-06	yes	Glyma.18G235500	PREDICTED: delta-like protein B [Glycine max]	-	-	-	-	-	GO:0005488//binding;GO:0005515//protein binding	-
Glyma.18G238600	1.68333	0.0533333	4.98014	4.91683e-09	1.05866e-06	yes	Glyma.18G238600	PREDICTED: probable WRKY transcription factor 43 [Glycine max]	-	-	-	-	-	GO:0097159//organic cyclic compound binding;GO:0003700//transcription factor activity, sequence-specific DNA binding;GO:0003677//DNA binding;GO:0001071//nucleic acid binding transcription factor activity;GO:1901363//heterocyclic compound binding;GO:0003676//nucleic acid binding;GO:0043565//sequence-specific DNA binding;GO:0005488//binding	GO:0051252//regulation of RNA metabolic process;GO:0019222//regulation of metabolic process;GO:2001141//regulation of RNA biosynthetic process;GO:0031323//regulation of cellular metabolic process;GO:0006355//regulation of transcription, DNA-templated;GO:0010468//regulation of gene expression;GO:0060255//regulation of macromolecule metabolic process;GO:0009889//regulation of biosynthetic process;G…
Glyma.18G240000	1.46333	26.4533	-4.17612	5.60105e-12	1.90109e-09	yes	Glyma.18G240000	late embryogenesis abundant domain-containing family protein [Populus trichocarpa]	-	-	-	-	-	-	-
Glyma.18G245800	2.04667	4.61333	-1.17253	0.000122455	0.00920789	yes	Glyma.18G245800	PREDICTED: probable purine permease 11 isoform X1 [Glycine max]	-	-	-	-	GO:0031224//intrinsic component of membrane;GO:0016021//integral component of membrane;GO:0044425//membrane part;GO:0016020//membrane	GO:0005215//transporter activity	-
Glyma.18G253100	2.01333	8.66333	-2.10534	1.38901e-07	2.15521e-05	yes	Glyma.18G253100	PREDICTED: palmitoyl-protein thioesterase 1-like [Glycine max]	Metabolism	Global and Overview;Lipid metabolism	ko01212//Fatty acid metabolism;ko00062//Fatty acid elongation	K01074	-	-	-
Glyma.18G253300	1.95	7.25667	-1.89583	2.21466e-07	3.21198e-05	yes	Glyma.18G253300	PREDICTED: V-type proton ATPase subunit G 1-like [Glycine max]	Cellular Processes;Metabolism	Energy metabolism;Transport and catabolism	ko00190//Oxidative phosphorylation;ko04145//Phagosome	K02152	GO:0043226//organelle;GO:0016469//proton-transporting two-sector ATPase complex;GO:0005773//vacuole;GO:0032991//macromolecular complex;GO:0043231//intracellular membrane-bounded organelle;GO:0016020//membrane;GO:0098588//bounding membrane of organelle;GO:0044422//organelle part;GO:0005623//cell;GO:0043227//membrane-bounded organelle;GO:0016471//vacuolar proton-transporting V-type ATPase complex;G…	GO:0016817//hydrolase activity, acting on acid anhydrides;GO:0022857//transmembrane transporter activity;GO:0016820//hydrolase activity, acting on acid anhydrides, catalyzing transmembrane movement of substances;GO:0005215//transporter activity;GO:0003824//catalytic activity;GO:0016787//hydrolase activity	GO:0006812//cation transport;GO:0044765//single-organism transport;GO:1902578//single-organism localization;GO:0051179//localization;GO:0006810//transport;GO:0006811//ion transport;GO:0006818//hydrogen transport;GO:0044699//single-organism process;GO:0051234//establishment of localization;GO:0015992//proton transport;GO:0015672//monovalent inorganic cation transport
Glyma.18G274900	0.0166667	0.583333	-5.12928	3.42497e-05	0.00310573	yes	Glyma.18G274900	PREDICTED: F-box/kelch-repeat protein At3g23880-like [Glycine max]	-	-	-	-	-	GO:0005488//binding;GO:0005515//protein binding	-
Glyma.18G278600	5.11	75.6767	-3.88845	5.7809e-19	4.34688e-16	yes	Glyma.18G278600	PREDICTED: stress-induced protein KIN2-like [Cicer arietinum]	-	-	-	-	-	-	-
Glyma.18G278700	0.23	4.48	-4.28379	8.15086e-07	0.000107092	yes	Glyma.18G278700	PREDICTED: late embryogenesis abundant protein 2-like [Glycine max]	-	-	-	-	-	-	-
Glyma.18G278800	19.9833	92.42	-2.20941	2.58904e-17	1.5246e-14	yes	Glyma.18G278800	S-adenosylmethionine decarboxylase proenzyme [Glycine soja]	Metabolism	Amino acid metabolism	ko00270//Cysteine and methionine metabolism;ko00330//Arginine and proline metabolism	K01611	-	GO:0004014//adenosylmethionine decarboxylase activity;GO:0003824//catalytic activity;GO:0016831//carboxy-lyase activity;GO:0016830//carbon-carbon lyase activity;GO:0016829//lyase activity	GO:0006595//polyamine metabolic process;GO:0006597//spermine biosynthetic process;GO:0071704//organic substance metabolic process;GO:1901564//organonitrogen compound metabolic process;GO:1901566//organonitrogen compound biosynthetic process;GO:0009058//biosynthetic process;GO:0044106//cellular amine metabolic process;GO:0034641//cellular nitrogen compound metabolic process;GO:0009987//cellular pr…
Glyma.18G279300	8.59667	131.8	-3.93843	2.28911e-16	1.17771e-13	yes	Glyma.18G279300	PREDICTED: late embryogenesis abundant protein 1 [Glycine max]	-	-	-	-	-	-	-
Glyma.18G286700	0.203333	4.13	-4.34422	1.01599e-12	3.67835e-10	yes	Glyma.18G286700	PREDICTED: aquaporin TIP1-3-like [Glycine max]	-	-	-	-	GO:0016020//membrane	GO:0005215//transporter activity	GO:0051179//localization;GO:0006810//transport;GO:0051234//establishment of localization
Glyma.18G289600	7.53667	32.28	-2.09864	1.73414e-11	5.57616e-09	yes	Glyma.18G289600	PREDICTED: heat shock cognate 70 kDa protein 2-like [Glycine max]	Genetic Information Processing;Cellular Processes	Transcription;Folding, sorting and degradation;Transport and catabolism	ko04141//Protein processing in endoplasmic reticulum;ko04144//Endocytosis;ko03040//Spliceosome	K03283	-	-	-
Glyma.18G300400	0.703333	4.17	-2.56777	1.43581e-08	2.80706e-06	yes	Glyma.18G300400	PREDICTED: protein NRT1/ PTR FAMILY 7.1-like [Glycine max]	-	-	-	-	GO:0016020//membrane	GO:0005215//transporter activity	GO:0006810//transport;GO:0051179//localization;GO:0051234//establishment of localization
Glyma.19G002900	0.623333	0.0433333	3.84645	3.89954e-05	0.00347799	yes	Glyma.19G002900	PREDICTED: NAC domain-containing protein 8-like [Glycine max]	-	-	-	-	-	GO:0003677//DNA binding;GO:0005488//binding;GO:0003676//nucleic acid binding;GO:0097159//organic cyclic compound binding;GO:1901363//heterocyclic compound binding	GO:0010556//regulation of macromolecule biosynthetic process;GO:0006355//regulation of transcription, DNA-templated;GO:0060255//regulation of macromolecule metabolic process;GO:0031326//regulation of cellular biosynthetic process;GO:0019219//regulation of nucleobase-containing compound metabolic process;GO:0009889//regulation of biosynthetic process;GO:2001141//regulation of RNA biosynthetic proc…
Glyma.19G014600	0.363333	0.001	8.50515	5.66348e-07	7.66782e-05	yes	Glyma.19G014600	PREDICTED: cytochrome P450 82A3-like [Glycine max]	-	-	-	-	-	GO:0097159//organic cyclic compound binding;GO:0016491//oxidoreductase activity;GO:1901363//heterocyclic compound binding;GO:0043169//cation binding;GO:0020037//heme binding;GO:0016705//oxidoreductase activity, acting on paired donors, with incorporation or reduction of molecular oxygen;GO:0043167//ion binding;GO:0003824//catalytic activity;GO:0046872//metal ion binding;GO:0046906//tetrapyrrole b…	GO:0055114//oxidation-reduction process;GO:0044699//single-organism process;GO:0044710//single-organism metabolic process;GO:0008152//metabolic process
Glyma.19G020200	0.563333	8.60667	-3.93339	3.85787e-07	5.34156e-05	yes	Glyma.19G020200	PREDICTED: pectate lyase-like [Glycine max]	Metabolism	Carbohydrate metabolism	ko00040//Pentose and glucuronate interconversions	K01728	-	GO:0016835//carbon-oxygen lyase activity;GO:0003824//catalytic activity;GO:0016837//carbon-oxygen lyase activity, acting on polysaccharides;GO:0016829//lyase activity;GO:0030570//pectate lyase activity	-
Glyma.19G024500	6.67667	1.96667	1.76338	2.90615e-08	5.29382e-06	yes	Glyma.19G024500	PREDICTED: NAC domain-containing protein 92-like [Glycine max]	-	-	-	-	-	GO:0005488//binding;GO:0097159//organic cyclic compound binding;GO:0003676//nucleic acid binding;GO:0003677//DNA binding;GO:1901363//heterocyclic compound binding	GO:0031323//regulation of cellular metabolic process;GO:1903506//regulation of nucleic acid-templated transcription;GO:0019219//regulation of nucleobase-containing compound metabolic process;GO:0051171//regulation of nitrogen compound metabolic process;GO:0060255//regulation of macromolecule metabolic process;GO:0050794//regulation of cellular process;GO:0051252//regulation of RNA metabolic proce…
Glyma.19G025200	2.72	6.88	-1.3388	0.000256564	0.0171071	yes	Glyma.19G025200	PREDICTED: UDP-glycosyltransferase 74G1-like [Glycine max]	-	-	-	-	-	GO:0016757//transferase activity, transferring glycosyl groups;GO:0016740//transferase activity;GO:0016758//transferase activity, transferring hexosyl groups;GO:0003824//catalytic activity	GO:0008152//metabolic process
Glyma.19G033800	2.21333	9.51	-2.10322	1.8679e-07	2.7834e-05	yes	Glyma.19G033800	PREDICTED: UDP-arabinopyranose mutase 1 [Glycine max]	Metabolism	Carbohydrate metabolism	ko00520//Amino sugar and nucleotide sugar metabolism	K13379	-	GO:0003824//catalytic activity;GO:0016853//isomerase activity;GO:0016866//intramolecular transferase activity	GO:0044238//primary metabolic process;GO:0008152//metabolic process;GO:0044237//cellular metabolic process;GO:0009058//biosynthetic process;GO:0044260//cellular macromolecule metabolic process;GO:0051274//beta-glucan biosynthetic process;GO:0044699//single-organism process;GO:0006073//cellular glucan metabolic process;GO:0044264//cellular polysaccharide metabolic process;GO:0005975//carbohydrate …
Glyma.19G038200	0.001	25.35	-14.6297	1.95754e-103	4.78383e-99	yes	Glyma.19G038200	hypothetical protein GLYMA_19G038200 [Glycine max]	-	-	-	-	-	-	-
Glyma.19G058900	23.7133	3.07667	2.94626	2.74796e-27	4.63135e-24	yes	Glyma.19G058900	PREDICTED: germin-like protein subfamily 1 member 7 [Glycine max]	-	-	-	-	-	-	-
Glyma.19G070000	0.14	0.956667	-2.77259	1.23096e-05	0.00125082	yes	Glyma.19G070000	RNA exonuclease 4, partial [Glycine soja]	-	-	-	-	-	-	-
Glyma.19G070900	0.323333	3.96667	-3.61683	1.71739e-06	0.000210903	yes	Glyma.19G070900	PREDICTED: triacylglycerol lipase 2 [Glycine max]	-	-	-	-	-	-	GO:0006629//lipid metabolic process;GO:0044710//single-organism metabolic process;GO:0008152//metabolic process;GO:0044699//single-organism process;GO:0044238//primary metabolic process;GO:0071704//organic substance metabolic process
Glyma.19G074600	1.33	2.82333	-1.08597	0.000273388	0.0181058	yes	Glyma.19G074600	EEIG1/EHBP1 N-terminal domain-containing protein [Cynara cardunculus var. scolymus] [Cynara cardunculus]	-	-	-	-	-	-	-
Glyma.19G078300	3.95667	35.2933	-3.15704	1.82377e-21	1.89657e-18	yes	Glyma.19G078300	PREDICTED: glyceraldehyde-3-phosphate dehydrogenase, cytosolic-like [Glycine max]	Metabolism	Energy metabolism;Carbohydrate metabolism;Global and Overview	ko01200//Carbon metabolism;ko01230//Biosynthesis of amino acids;ko00010//Glycolysis / Gluconeogenesis;ko00710//Carbon fixation in photosynthetic organisms	K00134	-	GO:0016903//oxidoreductase activity, acting on the aldehyde or oxo group of donors;GO:0016491//oxidoreductase activity;GO:0003824//catalytic activity;GO:0016620//oxidoreductase activity, acting on the aldehyde or oxo group of donors, NAD or NADP as acceptor	GO:0055114//oxidation-reduction process;GO:0044710//single-organism metabolic process;GO:0044699//single-organism process;GO:0008152//metabolic process
Glyma.19G083200	0.00666667	16.7933	-11.2986	3.9818e-50	1.94615e-46	yes	Glyma.19G083200	PREDICTED: casparian strip membrane protein 5-like [Glycine max]	-	-	-	-	-	-	-
Glyma.19G099500	4.08667	11.2733	-1.46392	3.94567e-05	0.00350634	yes	Glyma.19G099500	PREDICTED: CASP-like protein 1F2 isoform X1 [Glycine max]	-	-	-	-	-	-	-
Glyma.19G102400	2.53	133.537	-5.72195	5.48126e-05	0.00460953	yes	Glyma.19G102400	Light-regulated protein [Glycine soja]	-	-	-	-	-	-	-
Glyma.19G113600	5.56	27.1367	-2.28709	9.3587e-16	4.57416e-13	yes	Glyma.19G113600	PREDICTED: beta-glucosidase BoGH3B-like [Glycine max]	Metabolism	Biosynthesis of other secondary metabolites;Metabolism of other amino acids;Carbohydrate metabolism	ko00500//Starch and sucrose metabolism;ko00940//Phenylpropanoid biosynthesis;ko00460//Cyanoamino acid metabolism	K05349	-	GO:0016787//hydrolase activity;GO:0003824//catalytic activity;GO:0004553//hydrolase activity, hydrolyzing O-glycosyl compounds;GO:0016798//hydrolase activity, acting on glycosyl bonds	GO:0071704//organic substance metabolic process;GO:0005975//carbohydrate metabolic process;GO:0008152//metabolic process;GO:0044238//primary metabolic process
Glyma.19G122500	2.80667	28.1233	-3.32484	2.832e-19	2.32002e-16	yes	Glyma.19G122500	PREDICTED: LOB domain-containing protein 20-like [Glycine max]	-	-	-	-	-	-	-
Glyma.19G124000	0.0833333	0.63	-2.91839	0.00035564	0.0228714	yes	Glyma.19G124000	PREDICTED: probable protein S-acyltransferase 1 [Glycine max]	-	-	-	-	-	GO:0043169//cation binding;GO:0046914//transition metal ion binding;GO:0005488//binding;GO:0046872//metal ion binding;GO:0043167//ion binding;GO:0008270//zinc ion binding	-
Glyma.19G130500	0.116667	1.86667	4	2.02802e-11	6.43645e-09	yes	Glyma.19G130500	Vacuolar amino acid transporter 1 [Glycine soja]	-	-	-	-	-	-	-
Glyma.19G137800	0.606667	8.21	-3.75841	3.96324e-24	5.23533e-21	yes	Glyma.19G137800	PREDICTED: heat stress transcription factor B-3-like isoform X2 [Glycine max]	-	-	-	-	GO:0044464//cell part;GO:0044424//intracellular part;GO:0043229//intracellular organelle;GO:0043226//organelle;GO:0005622//intracellular;GO:0043231//intracellular membrane-bounded organelle;GO:0005634//nucleus;GO:0043227//membrane-bounded organelle;GO:0005623//cell	GO:1901363//heterocyclic compound binding;GO:0003700//transcription factor activity, sequence-specific DNA binding;GO:0005488//binding;GO:0043565//sequence-specific DNA binding;GO:0003677//DNA binding;GO:0001071//nucleic acid binding transcription factor activity;GO:0097159//organic cyclic compound binding;GO:0003676//nucleic acid binding	GO:0065007//biological regulation;GO:0050794//regulation of cellular process;GO:1903506//regulation of nucleic acid-templated transcription;GO:0050789//regulation of biological process;GO:2001141//regulation of RNA biosynthetic process;GO:0031323//regulation of cellular metabolic process;GO:0019222//regulation of metabolic process;GO:0009889//regulation of biosynthetic process;GO:0060255//regulat…
Glyma.19G140000	0.23	0.973333	-2.0813	1.15725e-05	0.00118827	yes	Glyma.19G140000	PREDICTED: probable copper-transporting ATPase HMA5 [Glycine max]	-	-	-	-	-	GO:0097159//organic cyclic compound binding;GO:1901363//heterocyclic compound binding;GO:0043167//ion binding;GO:0043169//cation binding;GO:1901265//nucleoside phosphate binding;GO:0005488//binding;GO:0036094//small molecule binding;GO:0000166//nucleotide binding;GO:0046872//metal ion binding	GO:0044699//single-organism process;GO:0044765//single-organism transport;GO:0051234//establishment of localization;GO:0006810//transport;GO:1902578//single-organism localization;GO:0006812//cation transport;GO:0051179//localization;GO:0030001//metal ion transport;GO:0006811//ion transport
Glyma.19G142900	0.24	5.61333	-4.54775	5.98144e-06	0.000661423	yes	Glyma.19G142900	PREDICTED: arabinogalactan peptide 23-like [Vitis vinifera]	-	-	-	-	-	-	-
Glyma.19G151800	2.13	0.483333	2.13976	1.01426e-06	0.000130545	yes	Glyma.19G151800	PREDICTED: probably inactive leucine-rich repeat receptor-like protein kinase IMK2 [Glycine max]	-	-	-	-	-	GO:0005515//protein binding;GO:0005488//binding	-
Glyma.19G154300	20.93	6.67333	1.64909	3.91998e-05	0.00348986	yes	Glyma.19G154300	Lipid transfer protein-like protein [Medicago truncatula]	-	-	-	-	-	-	-
Glyma.19G159700	1.08667	7.39333	-2.76632	9.25609e-07	0.00012064	yes	Glyma.19G159700	PREDICTED: transmembrane emp24 domain-containing protein p24beta3-like [Glycine max]	-	-	-	-	GO:0044425//membrane part;GO:0031224//intrinsic component of membrane;GO:0016021//integral component of membrane;GO:0016020//membrane	-	GO:0006810//transport;GO:0051179//localization;GO:0051234//establishment of localization
Glyma.19G162100	1.97	0.73	1.43223	0.000771679	0.0439075	yes	Glyma.19G162100	PREDICTED: cytochrome P450 94A1-like [Glycine max]	Metabolism	Lipid metabolism	ko00073//Cutin, suberine and wax biosynthesis	K13407	-	GO:0005488//binding;GO:0020037//heme binding;GO:0043169//cation binding;GO:0097159//organic cyclic compound binding;GO:0046914//transition metal ion binding;GO:0016705//oxidoreductase activity, acting on paired donors, with incorporation or reduction of molecular oxygen;GO:0016491//oxidoreductase activity;GO:0046906//tetrapyrrole binding;GO:0046872//metal ion binding;GO:1901363//heterocyclic comp…	GO:0008152//metabolic process;GO:0044710//single-organism metabolic process;GO:0044699//single-organism process;GO:0055114//oxidation-reduction process
Glyma.19G165600	1.67667	0.243333	2.78459	3.51313e-05	0.00317389	yes	Glyma.19G165600	PREDICTED: protein CUP-SHAPED COTYLEDON 3-like [Glycine max]	-	-	-	-	-	GO:0003676//nucleic acid binding;GO:0003677//DNA binding;GO:1901363//heterocyclic compound binding;GO:0005488//binding;GO:0097159//organic cyclic compound binding	GO:2001141//regulation of RNA biosynthetic process;GO:0031326//regulation of cellular biosynthetic process;GO:0065007//biological regulation;GO:0019222//regulation of metabolic process;GO:0050794//regulation of cellular process;GO:0031323//regulation of cellular metabolic process;GO:0080090//regulation of primary metabolic process;GO:0051171//regulation of nitrogen compound metabolic process;GO:2…
Glyma.19G181700	0.06	1.58667	-4.72489	1.39647e-05	0.00137609	yes	Glyma.19G181700	origin recognition complex subunit 3 [Dorcoceras hygrometricum]	-	-	-	-	-	-	-
Glyma.19G186700	0.163333	11.3233	-6.11534	2.3843e-24	3.32957e-21	yes	Glyma.19G186700	PREDICTED: expansin-A9-like [Glycine max]	-	-	-	-	-	-	-
Glyma.19G188000	7.46667	34.4333	-2.20527	7.68378e-16	3.79346e-13	yes	Glyma.19G188000	hypothetical protein GLYMA_19G188000 [Glycine max]	-	-	-	-	-	-	-
Glyma.19G195400	2.63	8.27	-1.65282	1.03115e-07	1.66882e-05	yes	Glyma.19G195400	PREDICTED: beta-fructofuranosidase, insoluble isoenzyme 1-like [Glycine max]	Metabolism	Carbohydrate metabolism	ko00500//Starch and sucrose metabolism;ko00052//Galactose metabolism	K01193	-	-	-
Glyma.19G212200	4.98333	26.7633	-2.42507	3.28888e-08	5.93164e-06	yes	Glyma.19G212200	PREDICTED: pectinesterase inhibitor-like [Vigna radiata var. radiata] [Vigna radiata]	-	-	-	-	-	GO:0030234//enzyme regulator activity;GO:0004857//enzyme inhibitor activity;GO:0098772//molecular function regulator	-
Glyma.19G214800	2.25667	0.243333	3.21319	1.54495e-07	2.36711e-05	yes	Glyma.19G214800	DUF761 domain protein [Medicago truncatula]	-	-	-	-	-	-	-
Glyma.19G220600	8.44	77.6767	-3.20217	7.94255e-13	2.93126e-10	yes	Glyma.19G220600	PREDICTED: LOW QUALITY PROTEIN: pectinesterase-like [Glycine max]	Metabolism	Carbohydrate metabolism	ko00500//Starch and sucrose metabolism;ko00040//Pentose and glucuronate interconversions	K01051	GO:0005623//cell;GO:0071944//cell periphery;GO:0030312//external encapsulating structure;GO:0005618//cell wall;GO:0044464//cell part	GO:0052689//carboxylic ester hydrolase activity;GO:0030599//pectinesterase activity;GO:0016788//hydrolase activity, acting on ester bonds;GO:0030234//enzyme regulator activity;GO:0003824//catalytic activity;GO:0004857//enzyme inhibitor activity;GO:0098772//molecular function regulator;GO:0016787//hydrolase activity	GO:0071840//cellular component organization or biogenesis;GO:0045229//external encapsulating structure organization;GO:0071554//cell wall organization or biogenesis;GO:0009987//cellular process;GO:0071555//cell wall organization;GO:0016043//cellular component organization;GO:0042545//cell wall modification
Glyma.19G229700	5.22333	31.6333	-2.5984	0.000602758	0.0358399	yes	Glyma.19G229700	PREDICTED: dnaJ-like protein isoform X1 [Glycine max]	-	-	-	-	-	-	-
Glyma.19G230600	4.21333	11.53	-1.45236	8.07684e-09	1.67273e-06	yes	Glyma.19G230600	PREDICTED: probable protein phosphatase 2C 34 [Glycine max]	-	-	-	-	-	GO:0003824//catalytic activity;GO:0042578//phosphoric ester hydrolase activity;GO:0004722//protein serine/threonine phosphatase activity;GO:0016788//hydrolase activity, acting on ester bonds;GO:0016791//phosphatase activity;GO:0016787//hydrolase activity;GO:0004721//phosphoprotein phosphatase activity	GO:0044260//cellular macromolecule metabolic process;GO:0006793//phosphorus metabolic process;GO:0009987//cellular process;GO:0043170//macromolecule metabolic process;GO:0016311//dephosphorylation;GO:0006470//protein dephosphorylation;GO:0044237//cellular metabolic process;GO:0036211//protein modification process;GO:0006796//phosphate-containing compound metabolic process;GO:0044238//primary meta…
Glyma.19G235600	0.8	4.32	-2.43296	2.35099e-12	8.26669e-10	yes	Glyma.19G235600	Glycogenin-1 [Glycine soja]	-	-	-	-	-	GO:0003824//catalytic activity;GO:0016757//transferase activity, transferring glycosyl groups;GO:0016740//transferase activity	-
Glyma.19G240300	0.366667	1.33	-1.85889	0.000166145	0.0119244	yes	Glyma.19G240300	PREDICTED: coiled-coil domain-containing protein SCD2-like [Glycine max]	-	-	-	-	-	-	-
Glyma.19G241600	11.0267	37.7533	-1.77561	2.74453e-08	5.06195e-06	yes	Glyma.19G241600	PREDICTED: uncharacterized N-acetyltransferase p20-like [Glycine max]	-	-	-	-	-	GO:0003824//catalytic activity;GO:0016740//transferase activity;GO:0008080//N-acetyltransferase activity;GO:0016407//acetyltransferase activity;GO:0016746//transferase activity, transferring acyl groups;GO:0016747//transferase activity, transferring acyl groups other than amino-acyl groups;GO:0016410//N-acyltransferase activity	-
Glyma.19G245800	0.22	2.64333	-3.58678	7.08585e-10	1.7852e-07	yes	Glyma.19G245800	PREDICTED: receptor-like protein kinase ANXUR2 [Glycine max]	-	-	-	-	-	GO:0003824//catalytic activity;GO:0016773//phosphotransferase activity, alcohol group as acceptor;GO:0016772//transferase activity, transferring phosphorus-containing groups;GO:0016740//transferase activity;GO:0016301//kinase activity;GO:0004672//protein kinase activity	GO:0036211//protein modification process;GO:0006793//phosphorus metabolic process;GO:0044260//cellular macromolecule metabolic process;GO:0043170//macromolecule metabolic process;GO:0006468//protein phosphorylation;GO:0006796//phosphate-containing compound metabolic process;GO:0009987//cellular process;GO:0044267//cellular protein metabolic process;GO:0071704//organic substance metabolic process;…
Glyma.20G002400	0.366667	2.89333	-2.98019	0.00078492	0.0444025	yes	Glyma.20G002400	Chaperone protein dnaJ 20, chloroplastic [Glycine soja]	-	-	-	-	-	-	-
Glyma.20G010400	0.19	1.42667	-2.90858	0.000156653	0.0113768	yes	Glyma.20G010400	ENTH/ANTH/VHS superfamily protein [Medicago truncatula]	-	-	-	-	-	GO:0005488//binding;GO:0043168//anion binding;GO:0043167//ion binding;GO:0008289//lipid binding;GO:0005543//phospholipid binding	-
Glyma.20G013600	0.29	4.20667	-3.85855	7.43098e-05	0.00606338	yes	Glyma.20G013600	DnaJ like subfamily B member 8 [Glycine soja]	-	-	-	-	-	-	-
Glyma.20G018000	0.0266667	0.623333	-4.54689	0.000406518	0.0255058	yes	Glyma.20G018000	PREDICTED: phosphomannomutase/phosphoglucomutase [Glycine max]	-	-	-	-	-	GO:0016866//intramolecular transferase activity;GO:0016868//intramolecular transferase activity, phosphotransferases;GO:0003824//catalytic activity;GO:0016853//isomerase activity	GO:0044238//primary metabolic process;GO:0008152//metabolic process;GO:0071704//organic substance metabolic process;GO:0005975//carbohydrate metabolic process
Glyma.20G025200	0.36	2.67667	-2.89437	0.000145672	0.0107153	yes	Glyma.20G025200	PREDICTED: L-ascorbate oxidase homolog [Glycine max]	-	-	-	-	-	GO:0005507//copper ion binding;GO:0046872//metal ion binding;GO:0046914//transition metal ion binding;GO:0043167//ion binding;GO:0003824//catalytic activity;GO:0016491//oxidoreductase activity;GO:0005488//binding;GO:0043169//cation binding	GO:0044699//single-organism process;GO:0044710//single-organism metabolic process;GO:0008152//metabolic process;GO:0055114//oxidation-reduction process
Glyma.20G026700	0.206667	2.07333	-3.32657	0.000788086	0.04453	yes	Glyma.20G026700	PREDICTED: alpha-1,4 glucan phosphorylase L-2 isozyme, chloroplastic/amyloplastic-like isoform X1 [Glycine max]	Metabolism	Carbohydrate metabolism	ko00500//Starch and sucrose metabolism	K00688	-	GO:0003824//catalytic activity;GO:0016740//transferase activity;GO:0016757//transferase activity, transferring glycosyl groups;GO:0004645//phosphorylase activity;GO:0008184//glycogen phosphorylase activity;GO:0016758//transferase activity, transferring hexosyl groups	GO:0005975//carbohydrate metabolic process;GO:0008152//metabolic process;GO:0071704//organic substance metabolic process;GO:0044238//primary metabolic process
Glyma.20G040600	10.22	48.81	-2.25578	2.95481e-20	2.77729e-17	yes	Glyma.20G040600	PREDICTED: non-specific phospholipase C2 [Glycine max]	Metabolism	Carbohydrate metabolism;Lipid metabolism	ko00564//Glycerophospholipid metabolism;ko00562//Inositol phosphate metabolism;ko00565//Ether lipid metabolism	K01114	-	GO:0003824//catalytic activity;GO:0016787//hydrolase activity;GO:0016788//hydrolase activity, acting on ester bonds	-
Glyma.20G076200	0.573333	2.62667	-2.19579	4.10852e-05	0.00361816	yes	Glyma.20G076200	synaptobrevin-like protein [Medicago truncatula]	-	-	-	-	GO:0031224//intrinsic component of membrane;GO:0016020//membrane;GO:0016021//integral component of membrane;GO:0044425//membrane part	-	GO:0016192//vesicle-mediated transport;GO:0051179//localization;GO:0006810//transport;GO:0051234//establishment of localization
Glyma.20G081400	1.50333	27.7333	-4.20538	6.11634e-19	4.52942e-16	yes	Glyma.20G081400	PREDICTED: late embryogenesis abundant protein 1-like [Glycine max]	-	-	-	-	-	-	-
Glyma.20G101400	0.293333	2.11	-2.84663	8.47114e-08	1.41155e-05	yes	Glyma.20G101400	PREDICTED: aluminum-activated malate transporter 14-like isoform X3 [Glycine max]	-	-	-	-	-	-	GO:0044765//single-organism transport;GO:0006810//transport;GO:0015711//organic anion transport;GO:0051234//establishment of localization;GO:0015743//malate transport;GO:0051179//localization;GO:0071702//organic substance transport;GO:1902578//single-organism localization;GO:0006811//ion transport;GO:0006820//anion transport;GO:0015849//organic acid transport;GO:0044699//single-organism process;G…
Glyma.20G103500	0.77	0.0366667	4.39232	1.0023e-06	0.000129599	yes	Glyma.20G103500	hypothetical protein GLYMA_20G103500 [Glycine max]	-	-	-	-	-	-	-
Glyma.20G103900	6.04333	77.6533	-3.68363	6.99293e-18	4.38188e-15	yes	Glyma.20G103900	PREDICTED: sugar transport protein 11 [Glycine max]	-	-	-	-	GO:0031224//intrinsic component of membrane;GO:0016020//membrane;GO:0016021//integral component of membrane;GO:0044425//membrane part	-	GO:0009987//cellular process;GO:0051179//localization;GO:0044763//single-organism cellular process;GO:0006810//transport;GO:0055085//transmembrane transport;GO:0051234//establishment of localization;GO:0044699//single-organism process;GO:1902578//single-organism localization;GO:0044765//single-organism transport
Glyma.20G113000	0.32	0.0233333	3.77761	3.52263e-05	0.0031766	yes	Glyma.20G113000	nitrate and chloride transporter [Glycine max]	-	-	-	-	-	-	-
Glyma.20G116800	0.743333	95.4733	-7.00494	6.182e-35	1.67862e-31	yes	Glyma.20G116800	PREDICTED: endonuclease 2 [Glycine max]	-	-	-	-	-	GO:1901363//heterocyclic compound binding;GO:0004518//nuclease activity;GO:0097159//organic cyclic compound binding;GO:0005488//binding;GO:0016788//hydrolase activity, acting on ester bonds;GO:0016787//hydrolase activity;GO:0004519//endonuclease activity;GO:0003824//catalytic activity;GO:0003676//nucleic acid binding	GO:0043170//macromolecule metabolic process;GO:0044248//cellular catabolic process;GO:0009987//cellular process;GO:0046700//heterocycle catabolic process;GO:0009056//catabolic process;GO:0006725//cellular aromatic compound metabolic process;GO:0006139//nucleobase-containing compound metabolic process;GO:0090304//nucleic acid metabolic process;GO:0071704//organic substance metabolic process;GO:004…
Glyma.20G126800	1.46	7.24333	-2.31069	1.01097e-07	1.64159e-05	yes	Glyma.20G126800	PREDICTED: kynurenine formamidase-like isoform X1 [Glycine max]	-	-	-	-	-	GO:0003824//catalytic activity;GO:0016810//hydrolase activity, acting on carbon-nitrogen (but not peptide) bonds;GO:0004061//arylformamidase activity;GO:0016787//hydrolase activity;GO:0016811//hydrolase activity, acting on carbon-nitrogen (but not peptide) bonds, in linear amides	GO:0044282//small molecule catabolic process;GO:0044281//small molecule metabolic process;GO:0006807//nitrogen compound metabolic process;GO:1901564//organonitrogen compound metabolic process;GO:0044248//cellular catabolic process;GO:0046700//heterocycle catabolic process;GO:0044699//single-organism process;GO:0009056//catabolic process;GO:0044712//single-organism catabolic process;GO:0019752//ca…
Glyma.20G134200	2.24333	16.51	-2.87962	3.1981e-07	4.49167e-05	yes	Glyma.20G134200	PREDICTED: endo-1,4-beta-xylanase A-like [Glycine max]	-	-	-	-	-	GO:0016787//hydrolase activity;GO:0004553//hydrolase activity, hydrolyzing O-glycosyl compounds;GO:0003824//catalytic activity;GO:0016798//hydrolase activity, acting on glycosyl bonds	GO:0008152//metabolic process;GO:0044238//primary metabolic process;GO:0071704//organic substance metabolic process;GO:0005975//carbohydrate metabolic process
Glyma.20G134300	0.0566667	0.583333	-3.36375	3.29889e-06	0.000384812	yes	Glyma.20G134300	PREDICTED: octanoyltransferase [Cicer arietinum]	Metabolism	Metabolism of cofactors and vitamins	ko00785//Lipoic acid metabolism	K03801	-	-	-
Glyma.20G142000	0.503333	18.5833	-5.20635	0.000155072	0.011296	yes	Glyma.20G142000	PREDICTED: thiamine thiazole synthase 2, chloroplastic-like [Glycine max]	Metabolism	Metabolism of cofactors and vitamins	ko00730//Thiamine metabolism	K03146	-	-	-
Glyma.20G146700	11.6533	223.747	-4.26305	2.90853e-21	2.96161e-18	yes	Glyma.20G146700	hypothetical protein glysoja_012555 [Glycine soja]	-	-	-	-	-	-	-
Glyma.20G151700	3.21667	0.95	1.75957	6.2011e-06	0.000682624	yes	Glyma.20G151700	hydroxyproline-rich glycoprotein family protein [Medicago truncatula]	-	-	-	-	-	-	-
Glyma.20G157000	0.1	1.93333	-4.27302	0.000111996	0.00866126	yes	Glyma.20G157000	C5a peptidase [Gossypium arboreum]	-	-	-	-	-	-	-
Glyma.20G170300	4.3	9.22	-1.10043	0.000223808	0.015342	yes	Glyma.20G170300	GmCK2p [Glycine max]	Metabolism	Lipid metabolism	ko00564//Glycerophospholipid metabolism	K14156	-	-	-
Glyma.20G175200	0.02	0.45	-4.49185	0.000589549	0.0351829	yes	Glyma.20G175200	PREDICTED: calcium-dependent protein kinase SK5-like [Glycine max]	Organismal Systems	Environmental adaptation	ko04626//Plant-pathogen interaction	K13412	-	GO:0035639//purine ribonucleoside triphosphate binding;GO:0032559//adenyl ribonucleotide binding;GO:0097367//carbohydrate derivative binding;GO:0016773//phosphotransferase activity, alcohol group as acceptor;GO:0005524//ATP binding;GO:0032549//ribonucleoside binding;GO:0043167//ion binding;GO:0032550//purine ribonucleoside binding;GO:0036094//small molecule binding;GO:0043168//anion binding;GO:00…	GO:0006468//protein phosphorylation;GO:0016310//phosphorylation;GO:0009987//cellular process;GO:0043170//macromolecule metabolic process;GO:0006796//phosphate-containing compound metabolic process;GO:0043412//macromolecule modification;GO:0019538//protein metabolic process;GO:0006464//cellular protein modification process;GO:0006793//phosphorus metabolic process;GO:0044237//cellular metabolic pro…
Glyma.20G175800	134.677	780.59	-2.53507	5.28771e-23	6.01028e-20	yes	Glyma.20G175800	PREDICTED: gibberellin-regulated protein 2-like [Glycine max]	-	-	-	-	-	-	-
Glyma.20G180400	0.933333	3.59	-1.94352	6.1018e-07	8.17072e-05	yes	Glyma.20G180400	PREDICTED: BTB/POZ domain-containing protein At5g03250-like [Glycine max]	-	-	-	-	-	GO:0005488//binding;GO:0005515//protein binding	-
Glyma.20G208300	0.21	13.6133	-6.01849	3.04743e-18	1.98595e-15	yes	Glyma.20G208300	PREDICTED: 14 kDa proline-rich protein DC2.15-like [Glycine max]	-	-	-	-	-	-	-
Glyma.20G213100	0.29	1.44	-2.31194	2.25056e-06	0.000270932	yes	Glyma.20G213100	PREDICTED: reticuline oxidase-like [Glycine max]	-	-	-	-	-	GO:0005488//binding;GO:0036094//small molecule binding;GO:0043168//anion binding;GO:0097159//organic cyclic compound binding;GO:0043167//ion binding;GO:1901265//nucleoside phosphate binding;GO:0050662//coenzyme binding;GO:0016491//oxidoreductase activity;GO:0050660//flavin adenine dinucleotide binding;GO:0003824//catalytic activity;GO:0048037//cofactor binding;GO:0000166//nucleotide binding;GO:19…	GO:0044699//single-organism process;GO:0055114//oxidation-reduction process;GO:0044710//single-organism metabolic process;GO:0008152//metabolic process
Glyma.20G213700	3.74333	1.35667	1.46426	4.02161e-05	0.00355443	yes	Glyma.20G213700	isoflavone-7-O-methyltransferase 6-like [Glycine max]	-	-	-	-	-	GO:0005515//protein binding;GO:0005488//binding;GO:0003824//catalytic activity;GO:0016740//transferase activity;GO:0008168//methyltransferase activity;GO:0016741//transferase activity, transferring one-carbon groups;GO:0046983//protein dimerization activity;GO:0008171//O-methyltransferase activity	-
Glyma.20G217600	2.38333	4.87	-1.03094	0.000864563	0.0484037	yes	Glyma.20G217600	2-hydroxymuconic semialdehyde hydrolase [Glycine soja]	-	-	-	-	-	-	-
Glyma.20G218100	4.98	11.4833	-1.20532	3.09806e-06	0.00036312	yes	Glyma.20G218100	PREDICTED: granule-bound starch synthase 1, chloroplastic/amyloplastic-like [Glycine max]	-	-	-	-	-	-	-
Glyma.20G220900	2.35	0.0666667	5.13955	5.99359e-12	2.02029e-09	yes	Glyma.20G220900	Germin-like protein subfamily 1 member 7 [Cajanus cajan]	-	-	-	-	-	-	-
Glyma.20G226100	5.36667	17.2533	-1.68478	1.49466e-05	0.00145815	yes	Glyma.20G226100	alba DNA/RNA-binding protein [Medicago truncatula]	-	-	-	-	-	GO:0005488//binding;GO:1901363//heterocyclic compound binding;GO:0097159//organic cyclic compound binding;GO:0003676//nucleic acid binding	-
Glyma.20G226600	0.543333	2.25667	-2.05428	4.90114e-09	1.05866e-06	yes	Glyma.20G226600	PREDICTED: myosin-11-like [Glycine max]	-	-	-	-	GO:0016459//myosin complex;GO:0043228//non-membrane-bounded organelle;GO:0032991//macromolecular complex;GO:0043232//intracellular non-membrane-bounded organelle;GO:0044446//intracellular organelle part;GO:0044464//cell part;GO:0015629//actin cytoskeleton;GO:0043234//protein complex;GO:0005622//intracellular;GO:0044424//intracellular part;GO:0044422//organelle part;GO:0043229//intracellular organ…	GO:0016462//pyrophosphatase activity;GO:0017111//nucleoside-triphosphatase activity;GO:0003824//catalytic activity;GO:0032553//ribonucleotide binding;GO:0000166//nucleotide binding;GO:0016787//hydrolase activity;GO:0043168//anion binding;GO:0016818//hydrolase activity, acting on acid anhydrides, in phosphorus-containing anhydrides;GO:0097367//carbohydrate derivative binding;GO:1901265//nucleoside…	-
Glyma.20G227600	0.07	1.36333	-4.28364	0.000184238	0.0130128	yes	Glyma.20G227600	PREDICTED: neurocalcin homolog [Vigna radiata var. radiata] [Vigna radiata]	-	-	-	-	-	GO:0043169//cation binding;GO:0046872//metal ion binding;GO:0005488//binding;GO:0043167//ion binding;GO:0005509//calcium ion binding	-
Glyma.20G231100	0.0933333	1.66333	-4.15554	6.42022e-09	1.35842e-06	yes	Glyma.20G231100	PREDICTED: lateral signaling target protein 2 homolog [Glycine max]	-	-	-	-	-	-	-
Glyma.20G232400	0.0866667	1.12333	-3.69617	9.88264e-05	0.00779071	yes	Glyma.20G232400	PREDICTED: nuclear transcription factor Y subunit C-9-like [Glycine max]	-	-	-	-	-	-	-
Glyma.20G233000	0.376667	1.41333	-1.90774	0.000368499	0.0235743	yes	Glyma.20G233000	seed maturation protein PM34 [Glycine max]	-	-	-	-	-	GO:0016491//oxidoreductase activity;GO:0003824//catalytic activity	GO:0008152//metabolic process
Glyma.20G233500	0.0766667	0.836667	-3.44798	0.000176848	0.0125706	yes	Glyma.20G233500	Protein YIPF1 like [Glycine soja]	-	-	-	-	GO:0016020//membrane	-	-
Glyma.20G242000	15.2867	34.0867	-1.15693	6.39701e-06	0.000696348	yes	Glyma.20G242000	PREDICTED: ABC transporter G family member 6-like [Glycine max]	-	-	-	-	GO:0016020//membrane	GO:0043168//anion binding;GO:0032553//ribonucleotide binding;GO:0017076//purine nucleotide binding;GO:0016817//hydrolase activity, acting on acid anhydrides;GO:0001882//nucleoside binding;GO:0032555//purine ribonucleotide binding;GO:1901363//heterocyclic compound binding;GO:0016462//pyrophosphatase activity;GO:0016818//hydrolase activity, acting on acid anhydrides, in phosphorus-containing anhydr…	-
Glyma.U005800	92.1	25.9833	1.82561	2.46211e-12	8.59556e-10	yes	Glyma.U005800	BnaAnng22160D, partial [Brassica napus]	-	-	-	-	-	-	-
Glyma.U009100	5.01667	19.2267	-1.93831	1.90515e-07	2.8161e-05	yes	Glyma.U009100	ribosomal protein S3 [Glycine max]	Genetic Information Processing	Translation	ko03010//Ribosome	K02982	-	-	-
Glyma.U020300	0.343333	10.51	-4.93601	4.37e-24	5.62074e-21	yes	Glyma.U020300	allergen Gly m Bd 28K precursor [Glycine max]	-	-	-	-	-	GO:0045735//nutrient reservoir activity	-
Glyma.U026700	0.01	0.716667	-6.16323	3.54339e-11	1.09272e-08	yes	Glyma.U026700	PREDICTED: GATA zinc finger domain-containing protein 14-like [Vigna radiata var. radiata] [Vigna radiata]	-	-	-	-	-	-	-
Glyma.U027300	0.416667	0.0733333	2.50635	0.000581242	0.0348574	yes	Glyma.U027300	PREDICTED: laccase-7-like [Glycine max]	-	-	-	-	-	GO:0016491//oxidoreductase activity;GO:0046914//transition metal ion binding;GO:0046872//metal ion binding;GO:0003824//catalytic activity;GO:0005488//binding;GO:0005507//copper ion binding;GO:0043169//cation binding;GO:0043167//ion binding	GO:0044710//single-organism metabolic process;GO:0008152//metabolic process;GO:0055114//oxidation-reduction process;GO:0044699//single-organism process
Glyma.U040800	0.173333	3.72667	-4.42626	2.79854e-26	4.27441e-23	yes	Glyma.U040800	PREDICTED: probable DNA-directed RNA polymerase [Glycine max]	-	-	-	-	-	GO:0003899//DNA-directed RNA polymerase activity;GO:0003824//catalytic activity;GO:0016779//nucleotidyltransferase activity;GO:0097159//organic cyclic compound binding;GO:0016772//transferase activity, transferring phosphorus-containing groups;GO:0005488//binding;GO:1901363//heterocyclic compound binding;GO:0003676//nucleic acid binding;GO:0003677//DNA binding;GO:0016740//transferase activity;GO:…	GO:0010467//gene expression;GO:0018130//heterocycle biosynthetic process;GO:0044260//cellular macromolecule metabolic process;GO:1901362//organic cyclic compound biosynthetic process;GO:0044238//primary metabolic process;GO:0006725//cellular aromatic compound metabolic process;GO:0009987//cellular process;GO:0006351//transcription, DNA-templated;GO:0008152//metabolic process;GO:1901576//organic s…
XLOC_001385	1.97333	5.91	-1.58252	7.97434e-06	0.000849136	yes	-	Lipase [Glycine soja]	-	-	-	-	-	-	-
XLOC_003284	0.03	1.09	-5.18322	2.58536e-07	3.70564e-05	yes	HAT	PREDICTED: zinc finger BED domain-containing protein RICESLEEPER 2-like [Glycine max]	-	-	-	-	-	-	-
XLOC_005274	1.15	0.163333	2.81574	4.44141e-05	0.00385574	yes	-	-	-	-	-	-	-	-	-
XLOC_005535	0.44	1.83	-2.05627	0.000581138	0.0348574	yes	GAST1	PREDICTED: gibberellin-regulated protein 13, partial [Glycine max]	-	-	-	-	-	-	-
XLOC_005859	1.02	2.70333	-1.40617	0.000306358	0.0200718	yes	EO	Quinone oxidoreductase-like protein, chloroplastic [Glycine soja]	-	-	-	-	-	-	-
XLOC_007125	0.0266667	0.476667	-4.15987	0.000536855	0.0323942	yes	RABF2A	GTP binding protein, partial [Cichorium intybus x Cichorium endivia]	Cellular Processes	Transport and catabolism	ko04144//Endocytosis;ko04145//Phagosome	K07889	-	-	-
XLOC_007222	0.136667	1.86	-3.76657	1.17518e-07	1.87415e-05	yes	-	transcription factor bHLH35 [Cajanus cajan]	-	-	-	-	-	-	-
XLOC_007727	0.62	4.01667	-2.69566	2.1298e-07	3.10735e-05	yes	XTH2	xyloglucan endotransglucosylase/hydrolase family protein [Medicago truncatula]	-	-	-	-	-	GO:0016740//transferase activity;GO:0003824//catalytic activity	GO:0008152//metabolic process;GO:0071704//organic substance metabolic process;GO:0044238//primary metabolic process;GO:0005975//carbohydrate metabolic process
XLOC_013064	2.87333	0.233333	3.62226	1.79255e-11	5.72632e-09	yes	TY3B-G	Retrotransposable element Tf2, partial [Cajanus cajan]	-	-	-	-	-	-	-
XLOC_013657	0.0133333	1.70667	-7	1.62285e-11	5.28789e-09	yes	MYB330	Myb-related protein 308 [Glycine soja]	-	-	-	-	-	-	-
XLOC_014560	0.31	0.0133333	4.53916	0.000482176	0.0296066	yes	At2g44050	PREDICTED: 6,7-dimethyl-8-ribityllumazine synthase, chloroplastic-like isoform X1 [Glycine max]	Metabolism	Metabolism of cofactors and vitamins;Global and Overview	ko01100//Metabolic pathways;ko01110//Biosynthesis of secondary metabolites;ko00740//Riboflavin metabolism	K00794	-	-	-
XLOC_014667	0.386667	0.001	8.59495	0.000119647	0.00902449	yes	-	Polynucleotidyl transferase, Ribonuclease H fold [Medicago truncatula]	Genetic Information Processing	Replication and repair	ko03420//Nucleotide excision repair;ko03030//DNA replication;ko03440//Homologous recombination;ko03430//Mismatch repair	K07466	-	-	-
XLOC_020176	3.02333	0.0666667	5.50303	1.38986e-11	4.58992e-09	yes	-	hypothetical protein TSUD_152440 [Trifolium subterraneum]	-	-	-	-	-	-	-
XLOC_020622	1.04	5.38	-2.37102	1.98692e-10	5.42528e-08	yes	-	-	-	-	-	-	-	-	-
XLOC_025605	0.126667	2.99333	-4.56264	1.4334e-07	2.21705e-05	yes	SNL6	PREDICTED: paired amphipathic helix protein Sin3-like 2 isoform X4 [Nicotiana tomentosiformis]	-	-	-	-	-	-	-
XLOC_041835	0.27	2.48333	-3.20125	0.000672408	0.0392648	yes	-	Abscisic acid 8'-hydroxylase 1 [Glycine soja]	Metabolism	Metabolism of terpenoids and polyketides	ko00906//Carotenoid biosynthesis	K09843	-	-	-
XLOC_044533	0.766667	4.80667	-2.64837	2.29905e-12	8.14265e-10	yes	-	E3 ubiquitin-protein ligase rnf181 family [Cajanus cajan]	-	-	-	-	-	-	-
XLOC_044585	4.90667	22.0067	-2.16513	4.25382e-17	2.38977e-14	yes	-	PREDICTED: amino acid transporter ANTL1-like isoform X1 [Glycine max]	-	-	-	-	-	-	-
XLOC_047289	0.95	0.03	4.98489	1.18524e-09	2.88208e-07	yes	-	-	-	-	-	-	-	-	-
XLOC_052912	0.683333	6.40667	-3.22891	3.89356e-13	1.49844e-10	yes	-	-	-	-	-	-	-	-	-
XLOC_054747	0.0933333	1.19667	-3.68049	0.000195918	0.0137779	yes	-	PREDICTED: probable zinc protease PqqL isoform X1 [Ricinus communis]	-	-	-	-	-	GO:0016787//hydrolase activity;GO:0004175//endopeptidase activity;GO:0005488//binding;GO:0043167//ion binding;GO:0043169//cation binding;GO:0003824//catalytic activity;GO:0008233//peptidase activity;GO:0070011//peptidase activity, acting on L-amino acid peptides	GO:0010467//gene expression;GO:0071704//organic substance metabolic process;GO:0008152//metabolic process;GO:0019538//protein metabolic process;GO:0051604//protein maturation;GO:0044238//primary metabolic process;GO:0043170//macromolecule metabolic process;GO:0006508//proteolysis;GO:0016485//protein processing
XLOC_058120	0.833333	5.75	-2.7866	4.95769e-10	1.26865e-07	yes	-	-	-	-	-	-	-	-	-
XLOC_060222	0.426667	0.001	8.73697	1.93097e-05	0.00182838	yes	-	Transposon TX1 uncharacterized [Cajanus cajan]	-	-	-	-	-	-	-

## Sheet: Table S3
Table S3 Biological process of gene ontology (GO) functional annotation of differential genes between SXCMS5A and SXCMS5B
Index	GO ID	Description	GeneRatio	p value	Q value
1	GO:0045229	external encapsulating structure organization	13	4.42e-06	0.00105878
2	GO:0071555	cell wall organization	13	4.42e-06	0.00105878
3	GO:0071554	cell wall organization or biogenesis	14	1.3e-05	0.00170586
4	GO:0005975	carbohydrate metabolic process	41	1.5e-05	0.00170586
5	GO:0042545	cell wall modification	11	1.78e-05	0.00170586
6	GO:0044765	single-organism transport	57	2.16e-05	0.00172838
7	GO:1902578	single-organism localization	57	3.24e-05	0.00221706
8	GO:0006810	transport	69	5.07e-05	0.00303833
9	GO:0051234	establishment of localization	69	6.4e-05	0.00340786
10	GO:0051179	localization	69	7.65e-05	0.00366482
11	GO:0044283	small molecule biosynthetic process	17	9.3e-05	0.00404776
12	GO:0055085	transmembrane transport	40	0.000159449	0.00636466
13	GO:0030042	actin filament depolymerization	4	0.000252211	0.00862921
14	GO:0051261	protein depolymerization	4	0.000252211	0.00862921
15	GO:0008154	actin polymerization or depolymerization	4	0.000472841	0.0150994
16	GO:0044699	single-organism process	168	0.000805859	0.0241254
17	GO:0044272	sulfur compound biosynthetic process	6	0.000980592	0.0276296
18	GO:0044262	cellular carbohydrate metabolic process	12	0.00107884	0.0278985
19	GO:0006308	DNA catabolic process	3	0.00110662	0.0278985
20	GO:0009086	methionine biosynthetic process	3	0.00141963	0.031989
21	GO:0016053	organic acid biosynthetic process	13	0.00146922	0.031989
22	GO:0046394	carboxylic acid biosynthetic process	13	0.00146922	0.031989
23	GO:0005976	polysaccharide metabolic process	9	0.00184204	0.0383625
24	GO:0006094	gluconeogenesis	3	0.0021994	0.0390189
25	GO:0006555	methionine metabolic process	3	0.0021994	0.0390189
26	GO:0019319	hexose biosynthetic process	3	0.0021994	0.0390189
27	GO:0046364	monosaccharide biosynthetic process	3	0.0021994	0.0390189
28	GO:0006952	defense response	7	0.00237788	0.0406788

## Sheet: Table S4
Table S4 Molecular function of GO functional annotation of differential genes between SXCMS5A and SXCMS5B
Index	GO ID	Description	GeneRatio	p value	Q value
1	GO:0004857	enzyme inhibitor activity	19	4.42e-06	0.00105878
2	GO:0098772	molecular function regulator	24	4.42e-06	0.00105878
3	GO:0030234	enzyme regulator activity	21	1.3e-05	0.00170586
4	GO:0003824	catalytic activity	260	1.5e-05	0.00170586
5	GO:0030599	pectinesterase activity	11	1.78e-05	0.00170586
6	GO:0015301	anion:anion antiporter activity	5	2.16e-05	0.00172838
7	GO:0016788	hydrolase activity, acting on ester bonds	34	3.24e-05	0.00221706
8	GO:0099516	ion antiporter activity	5	5.07e-05	0.00303833
9	GO:0004553	hydrolase activity, hydrolyzing O-glycosyl compounds	27	6.4e-05	0.00340786
10	GO:0016798	hydrolase activity, acting on glycosyl bonds	28	7.65e-05	0.00366482
11	GO:0005452	inorganic anion exchanger activity	4	9.3e-05	0.00404776
12	GO:0016787	hydrolase activity	101	0.000159449	0.00636466
13	GO:0052689	carboxylic ester hydrolase activity	11	0.000252211	0.00862921
14	GO:0004612	phosphoenolpyruvate carboxykinase (ATP) activity	3	0.000252211	0.00862921
15	GO:0016837	carbon-oxygen lyase activity, acting on polysaccharides	3	0.000472841	0.0150994
16	GO:0030570	pectate lyase activity	3	0.000805859	0.0241254
17	GO:0016830	carbon-carbon lyase activity	9	0.000980592	0.0276296
18	GO:0005215	transporter activity	44	0.00107884	0.0278985
19	GO:0016831	carboxy-lyase activity	7	0.00110662	0.0278985
20	GO:0016829	lyase activity	14	0.00141963	0.031989
21	GO:0003871	5-methyltetr ahydropteroyltriglutamate-homocysteine S-methyltransferase activity	3	0.00146922	0.031989
22	GO:0008172	S-methyltransferase activity	3	0.00146922	0.031989
23	GO:0042085	5-methyltetrahydropteroyltri-L-glutamate-dependent methyltransferase activity	3	0.00184204	0.0383625
24	GO:0015297	antiporter activity	11	0.0021994	0.0390189
25	GO:0022857	transmembrane transporter activity	31	0.0021994	0.0390189

## Sheet: Table S5
Table S5 Cellular component of GO functional annotation of differential genes between SXCMS5A and SXCMS5B
Index	GO ID	Description	GeneRatio	p value	Q value
1	GO:0005618	cell wall	16	5.74e-07	3.19e-05
2	GO:0030312	external encapsulating structure	16	5.74e-07	3.19e-05
3	GO:0016020	membrane	93	1.17e-06	4.32e-05
4	GO:0071944	cell periphery	18	5.15e-05	0.00143046
5	GO:0031224	intrinsic component of membrane	51	0.000118231	0.00262473
6	GO:0016021	integral component of membrane	48	0.000298398	0.00552037
7	GO:0044425	membrane part	56	0.00109147	0.0173075

## Sheet: Table S6
Table S6 Analysis primers of gene quantitative real time PCR (qRT-PCR) to verify RNA sequencing (RNA-seq)
Gene ID	Forward primer sequence (5'-3')	Reverse primer sequence (5'-3')
AFR34332.1	TGGCTATTCCTCACGATTGCT	GCATCATAGGTGTTGCTGCG
Glyma.06G193500	CCCAAGCTCGATTCTGGTGT	ATACACGTGGTCAATGGCCT
Glyma.16G164800	TGTAACCGCCGTCACTGAAA	CCATTTTCCCCATGGCCTCT
Glyma.01G097400	CGTCTGCCAGCGTTTTTACC	TTCAACCCTTGAGGCTTCGT
Glyma.05G090100	TCTATGGTGATGTGAGCCGC	GTGACAGGGCCAGTAAGCAT
Glyma.05G149800	GATACTGGCGATCCTGACGA	CCTTCTTGTTCGCCTTCACG
Glyma.08G273100	CATCACTTCCACTGGGGCAT	ACTGTGCTCGTCCATATCATCC
Glyma.09G021900	ACCAATGTTGGGCTGTGCTA	CACCTGTTTCTGGGTCACGA
Glyma.11G185000	TGCTACTCATCGCTTGCACA	CACGAGAAATGTCCCCAGGT
Glyma.12G135000	ATCGCCATAGTCGAGCAGTC	AGCTCGTCTAGGAAGAGGTGT
Glyma.12G221400	TGGAACGATGAGGATGTGACAG	AGCCCTCACAACACTTCCAT
Glyma.17G136500	TAAGGCTAACCATCGGCCCT	AAGCCAAGTTCATGGCCACA
Glyma.20G081400	GACTCAGGCTAAGGCAGAACAT	CCTGTTGTGTTAGAAGCTGCAT
AFR34357.1	GCCCCGAGAATGGTCTGTTA	AAGAAGCCCTGCTTGACCTC
AFR34381.1	AAACTCGAAAGGGTGGAAGTCT	TCCCCTGCATAGGGAATACCA
AFR34382.1	GGCATCGGTCCGTAGAACTT	TCCATAACATAACGGGGCGG
Glyma.02G008300	CTCATTAGCAAGCAGGAGGCT	AGCATCGAAAGGAACGCCAG
Glyma.13G064700	CGACAACGCCAAGGAGATCA	ATGGGTGAGCCTGAAGTGAC
Glyma.07G245100	GGGCCATGCAATGCTACAAG	AGCCAGTCGCCGTTTTCATA
Glyma.07G246600	AACCGCACCTCAGATTCACC	TGAGGAGCCGACACTATGGA
Glyma.20G103900	AGCTTGTTCTTGCAAGTGAGTC	CTGAGGCCTGTATTTTGGCG
Glyma.02G154400	CTGCATCACCTCCCAACGAT	ATATCAGCCACCCATGCACC
Glyma.07G225400	GTGCCCCAGCAGGTTATTCT	CCCAATGGAAAAGCAAGGGC
Glyma.06G188400	AGCCACCACCCAAAATGGAA	ATTCGAGGCACCCGATTTCA
Glyma.16G218900	ACCCTTGTGTCACACTCACA	TCTACTGATTGACTCTTGCCTGG
Glyma.09G150000	TTCTAATAGCCCCCACCATCAC	TTCTTTGTTGGTTGGCTGATGC
Glyma.18G238600	CCTTCCTCTTCACGCCAAATTC	AGCAAGAAGCTGTTTTGAGCAG
Tubulin	CTCTCTCTCTGTTTATCTCCGCAC	CTGAACGTGAAGGATCTCCCTC
